# Supplementary material for: Staphylococcus aureus mutants resistant to the feed-additive monensin show increased virulence and altered purine metabolism
Source: mBio. 2024 Jan 12;15(2):e03155-23. doi: 10.1128/mbio.03155-23 (PMC10865815; doi:10.1128/mbio.03155-23)
Supplement: Table S1 — Proteomics data with unregulated and downregulated proteins. [file mbio.03155-23-s0002.xlsx]

## Sheet: Down_regulated_proteins
Accession	Description	28823_rep_1	28823_rep_2	65169_rep_1	65169_rep_2	65173_rep_1	65173_rep_2	65174_rep_1	65174_rep_2	65175_rep_1	65175_rep_2	65177rep1	65177rep2
P0A011	Tagatose 1,6-diphosphate aldolase OS=Staphylococcus aureus (strain NCTC 8325 / PS 47) OX=93061 GN=lacD PE=1 SV=1	1.03537	0.964628	0.608406	0.507699	0.333749	0.293799	0.738244	0.826467	1.45901	1.46567	2.02409	2.12008
P0A0B9	Tagatose-6-phosphate kinase OS=Staphylococcus aureus (strain NCTC 8325 / PS 47) OX=93061 GN=lacC PE=1 SV=1	1.02726	0.972738	0.58633	0.482813	0.451995	0.485184	0.700119	0.797313	1.27776	1.40814	2.34636	2.2878
P0A0J3	Superoxide dismutase [Mn] 1 OS=Staphylococcus aureus (strain NCTC 8325 / PS 47) OX=93061 GN=sodA PE=1 SV=1	1.00202	0.997977	0.865813	0.831423	0.533378	0.496966	0.54147	0.58058	0.46325	0.431558	0.538922	0.641874
P0A0K3	Uncharacterized protein SAOUHSC_02013 OS=Staphylococcus aureus (strain NCTC 8325 / PS 47) OX=93061 GN=SAOUHSC_02013 PE=3 SV=1	0.991525	1.00847	0.810533	0.742131	0.207022	0.191889	0.647094	0.762712	0.173123	0.170702	0.993494	0.819757
P0A0Q4	Uncharacterized protein SAOUHSC_00996 OS=Staphylococcus aureus (strain NCTC 8325 / PS 47) OX=93061 GN=SAOUHSC_00996 PE=4 SV=1	1.08771	0.912291	0.48324	0.615084	0.439665	0.443017	0.511173	0.553073	0.460335	0.534078	0.924734	0.790954
P0C7Y1	Phenol-soluble modulin alpha 1 peptide OS=Staphylococcus aureus (strain NCTC 8325 / PS 47) OX=93061 GN=psmA1 PE=1 SV=1	1.16519	0.834806	1.24873	1.1577	0.132798	0.122088	1.26319	0.847657	0.097992	0.117805	3.59325	0.637521
P14738	Fibronectin-binding protein A OS=Staphylococcus aureus (strain NCTC 8325 / PS 47) OX=93061 GN=fnbA PE=1 SV=1	0.942514	1.05749	3.13708	2.98547	0.305749	0.331017	0.651927	0.518004	0.234997	0.18067	4.01116	3.19826
P60070	Anti-sigma-B factor antagonist OS=Staphylococcus aureus (strain NCTC 8325 / PS 47) OX=93061 GN=rsbV PE=3 SV=1	0.995719	1.00428	0.856767	0.894962	0.467567	0.454396	0.668423	0.729667	0.37537	0.379322	0.815141	0.85563
P68805	Large-conductance mechanosensitive channel OS=Staphylococcus aureus (strain NCTC 8325 / PS 47) OX=93061 GN=mscL PE=1 SV=1	0.984615	1.01538	0.535385	0.60071	0.326627	0.312426	0.297278	0.254675	0.32284	0.289704	0.419872	0.732114
Q2FUQ8	Helix-turn-helix domain protein OS=Staphylococcus aureus (strain NCTC 8325 / PS 47) OX=93061 GN=SAOUHSC_03046 PE=4 SV=1	0.971246	1.02875	1.31842	1.34256	0.689386	0.641108	0.503372	0.477103	0.56159	0.607739
Q2FUQ9	Cold shock protein CspA OS=Staphylococcus aureus (strain NCTC 8325 / PS 47) OX=93061 GN=SAOUHSC_03045 PE=4 SV=1	1.07189	0.928111	0.498618	0.441475	0.974194	1.14009	0.83871	0.723502	0.867281	1.37051	3.78494	1.2297
Q2FUR9	Nickel transporter NixA OS=Staphylococcus aureus (strain NCTC 8325 / PS 47) OX=93061 GN=nixA PE=1 SV=1	0.956316	1.04368	0.57379	0.523731	0.123259	0.0916175	0.205903	0.228571	0.101535	0.0873672
Q2FUS3	Uncharacterized protein OS=Staphylococcus aureus (strain NCTC 8325 / PS 47) OX=93061 GN=SAOUHSC_03028 PE=4 SV=1	0.938581	1.06142	1.07036	0.957066	0.101968	0.0572451	0.77102	0.951699	0.0697674	0.064997	0.316333	1.11574
Q2FUS6	Pyrrolidone-carboxylate peptidase OS=Staphylococcus aureus (strain NCTC 8325 / PS 47) OX=93061 GN=pcp PE=3 SV=1	1.03527	0.964728	0.623686	0.679281	0.319552	0.31815	0.531184	0.528848	0.402242	0.287316	0.668504	0.567195
Q2FUS9	UPF0312 protein SAOUHSC_03022 OS=Staphylococcus aureus (strain NCTC 8325 / PS 47) OX=93061 GN=SAOUHSC_03022 PE=3 SV=1	0.991781	1.00822	0.7793	0.792085	0.549772	0.530898	0.59726	0.679452	0.349467	0.329985	0.845679	0.863969
Q2FUT0	Uncharacterized protein OS=Staphylococcus aureus (strain NCTC 8325 / PS 47) OX=93061 GN=SAOUHSC_03021 PE=4 SV=1	0.975328	1.02467	0.717048	0.713936	0.251611	0.255612	0.48144	0.541898	0.172038	0.170705
Q2FUT2	ABC transporter, ATP-binding protein, putative OS=Staphylococcus aureus (strain NCTC 8325 / PS 47) OX=93061 GN=SAOUHSC_03019 PE=4 SV=1	1.07905	0.920953	0.773214	0.652399	0.478426	0.48671	0.575078	0.590266	0.461167	0.455644	0.815978	0.609263
Q2FUT7	ATP phosphoribosyltransferase OS=Staphylococcus aureus (strain NCTC 8325 / PS 47) OX=93061 GN=hisG PE=3 SV=1	0.936245	1.06376	0.438428	0.32722	0.462882	0.498981	0.316739	0.295779	0.365066	0.384862
Q2FUT8	Histidinol dehydrogenase OS=Staphylococcus aureus (strain NCTC 8325 / PS 47) OX=93061 GN=hisD PE=3 SV=1	1.05707	0.942932	0.356453	0.306848	0.327919	0.358209	0.276558	0.207638	0.260316	0.295874	0.591742	0.458864
Q2FUU3	Multifunctional fusion protein OS=Staphylococcus aureus (strain NCTC 8325 / PS 47) OX=93061 GN=hisF PE=3 SV=1	0.977327	1.02267	0.550716	0.571599	0.585322	0.600239	0.610382	0.536396	0.49284	0.48568	0.82134	0.640199
Q2FUU5	Lipase 1 OS=Staphylococcus aureus (strain NCTC 8325 / PS 47) OX=93061 GN=lipA PE=1 SV=1	1.04398	0.956021	1.19581	1.18639	0.335079	0.55288	0.327749	0.33822	0.564398	0.519372	0.80752	0.648791
Q2FUV6	Flavin_Reduct domain-containing protein OS=Staphylococcus aureus (strain NCTC 8325 / PS 47) OX=93061 GN=SAOUHSC_02995 PE=4 SV=1	1.01308	0.98692	0.704518	0.646849	0.388228	0.369798	0.827586	0.855529	0.363258	0.365636	0.824605	0.820543
Q2FUV7	Uncharacterized protein OS=Staphylococcus aureus (strain NCTC 8325 / PS 47) OX=93061 GN=SAOUHSC_02994 PE=4 SV=1	0.982081	1.01792	0.847103	0.810333	0.14196	0.123342	0.702816	0.796835	0.0888992	0.0819176	0.376398	0.851663
Q2FUW0	Flavin_Reduct domain-containing protein OS=Staphylococcus aureus (strain NCTC 8325 / PS 47) OX=93061 GN=SAOUHSC_02991 PE=4 SV=1	0.97	1.03	0.775294	0.691176	0.312941	0.32	0.836471	0.937647	0.187647	0.198824	1.65515	0.990139
Q2FUW1	Serine-rich adhesin for platelets OS=Staphylococcus aureus (strain NCTC 8325 / PS 47) OX=93061 GN=sraP PE=1 SV=1	0.933524	1.06648	0.859185	0.786276	0.295211	0.308077	0.355254	0.361687	0.33381	0.303074	0.208903	0.49836
Q2FUW3	Accessory Sec system protein Asp1 OS=Staphylococcus aureus (strain NCTC 8325 / PS 47) OX=93061 GN=asp1 PE=3 SV=1	1.05486	0.945141	0.569488	0.646813	0.292059	0.283699	0.319227	0.321839	0.33908	0.347962	0.382988	0.511601
Q2FUW5	Accessory Sec system protein Asp3 OS=Staphylococcus aureus (strain NCTC 8325 / PS 47) OX=93061 GN=asp3 PE=3 SV=1	1.0212	0.978799	0.63049	0.562342	0.224129	0.212014	0.289753	0.275618	0.310954	0.290257	#VALUE!	0.346746
Q2FUW6	Protein translocase subunit SecA 2 OS=Staphylococcus aureus (strain NCTC 8325 / PS 47) OX=93061 GN=secA2 PE=3 SV=1	0.993311	1.00669	0.814716	0.604682	0.486288	0.521739	0.529097	0.459532	0.477592	0.604013	0.623684	0.488816
Q2FUX2	Uncharacterized protein OS=Staphylococcus aureus (strain NCTC 8325 / PS 47) OX=93061 GN=SAOUHSC_02973 PE=4 SV=1	0.986737	1.01326	1.03271	0.98939	0.914235	0.893015	0.572944	0.443855	0.452697	0.473917	0.249076	0.476792
Q2FUX3	Immunodominant staphylococcal antigen B OS=Staphylococcus aureus (strain NCTC 8325 / PS 47) OX=93061 GN=isaB PE=2 SV=1	1.04676	0.953244	2.39027	2.22328	0.912214	0.852099	0.76813	0.850191	0.456107	0.372137	0.341567	0.608861
Q2FV07	Lactamase_B domain-containing protein OS=Staphylococcus aureus (strain NCTC 8325 / PS 47) OX=93061 GN=SAOUHSC_02936 PE=4 SV=1	0.968455	1.03154	0.709625	0.65732	0.173632	0.142896	1.10272	1.06875	0.0986789	0.0878943	1.16664	0.894552
Q2FV10	Betaine aldehyde dehydrogenase OS=Staphylococcus aureus (strain NCTC 8325 / PS 47) OX=93061 GN=SAOUHSC_02933 PE=3 SV=1	0.936851	1.06315	0.667062	0.678328	0.367625	0.374741	0.368218	0.366439	0.32019	0.30418	0.39692	0.56443
Q2FV11	Oxygen-dependent choline dehydrogenase OS=Staphylococcus aureus (strain NCTC 8325 / PS 47) OX=93061 GN=betA PE=3 SV=1	0.900113	1.09989	0.658014	0.702032	0.386005	0.362867	0.362302	0.390519	0.315463	0.303612	0.410324	0.600119
Q2FV13	Signal transduction protein TRAP OS=Staphylococcus aureus (strain NCTC 8325 / PS 47) OX=93061 GN=SAOUHSC_02930 PE=3 SV=1	0.982301	1.0177	0.912389	0.867257	0.432743	0.441593	1.46726	1.64336	0.452212	0.388496	1.28654	0.981558
Q2FV27	3-dmu-9_3-mt domain-containing protein OS=Staphylococcus aureus (strain NCTC 8325 / PS 47) OX=93061 GN=SAOUHSC_02912 PE=4 SV=1	1.1877	0.812305	0.690219	0.743571	0.477289	0.407114	0.461428	0.505167	0.376832	0.390771	1.13706	0.716422
Q2FV31	Probable ketoamine kinase SAOUHSC_02908 OS=Staphylococcus aureus (strain NCTC 8325 / PS 47) OX=93061 GN=SAOUHSC_02908 PE=1 SV=1	0.966443	1.03356	0.89466	0.81354	0.252699	0.249781	0.866647	0.915086	0.229355	0.220601	0.705491	0.772071
Q2FV39	Uncharacterized hydrolase SAOUHSC_02900 OS=Staphylococcus aureus (strain NCTC 8325 / PS 47) OX=93061 GN=SAOUHSC_02900 PE=3 SV=1	0.98011	1.01989	0.772557	0.744307	0.142981	0.114154	0.92188	1.01874	0.11819	0.108389	0.496669	0.671912
Q2FV40	Amidohydro-rel domain-containing protein OS=Staphylococcus aureus (strain NCTC 8325 / PS 47) OX=93061 GN=SAOUHSC_02899 PE=4 SV=1	0.993246	1.00675	0.864557	0.806257	0.318521	0.298614	0.979026	1.05439	0.30359	0.294348	0.375761	0.655084
Q2FV45	VOC domain-containing protein OS=Staphylococcus aureus (strain NCTC 8325 / PS 47) OX=93061 GN=SAOUHSC_02894 PE=4 SV=1	0.629213	1.37079	0.559038	6.84605	0.353243	0.620934	0.55549	0.485314	0.664695	0.513306	1.11447	0.889341
Q2FV57	4,4'-diaponeurosporene oxygenase OS=Staphylococcus aureus (strain NCTC 8325 / PS 47) OX=93061 GN=crtP PE=1 SV=1	0.986998	1.013	0.783097	0.748818	0.183215	0.170213	0.826832	0.945035	0.146572	0.140071	1.16586	0.807881
Q2FV59	4,4'-diapophytoene synthase OS=Staphylococcus aureus (strain NCTC 8325 / PS 47) OX=93061 GN=crtM PE=1 SV=1	0.99869	1.00131	0.74928	0.717841	0.162431	0.139376	0.679067	0.765523	0.11213	0.0990307	1.17692	0.911696
Q2FV60	4,4'-diapophytoene desaturase (4,4'-diaponeurosporene-forming) OS=Staphylococcus aureus (strain NCTC 8325 / PS 47) OX=93061 GN=crtN PE=3 SV=1	0.967527	1.03247	0.833035	0.77934	0.153925	0.136538	0.557402	0.6382	0.117106	0.104321	0.837126	0.76797
Q2FV63	Copper chaperone CopZ OS=Staphylococcus aureus (strain NCTC 8325 / PS 47) OX=93061 GN=copZ PE=1 SV=1	0.915231	1.08477	1.03377	0.886285	1.77119	2.0193	0.511371	0.450724	0.930393	1.05582	1.0731	0.934519
Q2FV74	ATP-dependent Clp protease ATP-binding subunit ClpL OS=Staphylococcus aureus (strain NCTC 8325 / PS 47) OX=93061 GN=clpL PE=2 SV=1	0.986179	1.01382	0.801626	0.758537	0.288618	0.269919	1.65122	1.71707	0.318699	0.298374	1.26156	0.778537
Q2FV83	HTH lysR-type domain-containing protein OS=Staphylococcus aureus (strain NCTC 8325 / PS 47) OX=93061 GN=SAOUHSC_02852 PE=3 SV=1	1.01812	0.981882	0.866202	0.879443	0.470383	0.436237	0.743554	0.757491	0.458537	0.476655	1.16841	0.898957
Q2FV86	Pyruvate oxidase, putative OS=Staphylococcus aureus (strain NCTC 8325 / PS 47) OX=93061 GN=SAOUHSC_02849 PE=3 SV=1	0.960616	1.03938	0.846537	0.770484	0.300589	0.258035	2.07515	2.44998	0.228158	0.21005	1.38086	1.28305
Q2FVA1	ABC transporter domain-containing protein OS=Staphylococcus aureus (strain NCTC 8325 / PS 47) OX=93061 GN=SAOUHSC_02832 PE=4 SV=1	1.05862	0.941383	0.90973	0.796014	0.389215	0.426729	0.49238	0.474795	0.324736	0.341735	0.799134	0.670195
Q2FVA3	D-lactate dehydrogenase OS=Staphylococcus aureus (strain NCTC 8325 / PS 47) OX=93061 GN=SAOUHSC_02830 PE=3 SV=1	0.97479	1.02521	0.724217	0.705882	0.908327	0.851031	1.04431	1.07105	0.417876	0.394194	0.86537	0.785787
Q2FVA4	Putative NAD(P)H nitroreductase SAOUHSC_02829 OS=Staphylococcus aureus (strain NCTC 8325 / PS 47) OX=93061 GN=SAOUHSC_02829 PE=3 SV=1	1	1	1.06218	0.972523	0.590745	0.579176	0.765727	0.799711	0.449747	0.469993	0.808493	0.754371
Q2FVB8	Uncharacterized protein OS=Staphylococcus aureus (strain NCTC 8325 / PS 47) OX=93061 GN=SAOUHSC_02816 PE=4 SV=1	1.01558	0.984417	0.70664	0.651762	0.342818	0.390921	0.51355	0.498645	0.427507	0.333333	1.22349	0.979546
Q2FVD4	Uncharacterized protein OS=Staphylococcus aureus (strain NCTC 8325 / PS 47) OX=93061 GN=SAOUHSC_02779 PE=4 SV=1	1.02411	0.97589	1.10448	1.02794	0.542671	0.431688	1.07003	1.22082	0.443934	0.411022	0.251989	0.988992
Q2FVE0	CMD domain-containing protein OS=Staphylococcus aureus (strain NCTC 8325 / PS 47) OX=93061 GN=SAOUHSC_02774 PE=4 SV=1	0.97883	1.02117	0.541186	0.569273	0.108153	0.0880319	0.570111	0.62838	0.0838399	0.0679103	0.757078	0.645888
Q2FVE1	Transporter, putative OS=Staphylococcus aureus (strain NCTC 8325 / PS 47) OX=93061 GN=SAOUHSC_02773 PE=4 SV=1	1.05213	0.947867	0.641588	0.632701	0.40936	0.360782	0.561019	0.382109	0.348341	0.403436	0.937572	0.756014
Q2FVG0	ABC transporter, ATP-binding protein, putative OS=Staphylococcus aureus (strain NCTC 8325 / PS 47) OX=93061 GN=SAOUHSC_02754 PE=4 SV=1	0.989394	1.01061	0.901129	0.8156	0.160794	0.190216	1.02292	1.27198	0.139583	0.134109	0.520524	0.849421
Q2FVG1	Membrane protein, putative OS=Staphylococcus aureus (strain NCTC 8325 / PS 47) OX=93061 GN=SAOUHSC_02753 PE=3 SV=1	0.969049	1.03095	0.849747	0.812043	0.0849747	0.0438942	0.99381	1.14969	0.0512099	0.0258863	0.340122	0.836717
Q2FVG3	Carboxylic ester hydrolase OS=Staphylococcus aureus (strain NCTC 8325 / PS 47) OX=93061 GN=SAOUHSC_02751 PE=3 SV=1	0.990476	1.00952	0.586667	0.55619	0.289524	0.255238	1.94286	2.07619	0.751429	0.778095	1.09346	0.594868
Q2FVG8	Amino acid ABC transporter, ATP-binding protein, putative OS=Staphylococcus aureus (strain NCTC 8325 / PS 47) OX=93061 GN=SAOUHSC_02744 PE=3 SV=1	1.058	0.941997	0.67652	0.579476	0.300613	0.262131	0.291132	0.302844	0.277747	0.255996	0.30787	0.548315
Q2FVH0	Amino acid transporter, putative OS=Staphylococcus aureus (strain NCTC 8325 / PS 47) OX=93061 GN=SAOUHSC_02742 PE=4 SV=1	1.06008	0.939921	0.764177	0.611454	0.368894	0.347558	0.287479	0.301516	0.308254	0.280741	0.349912	0.558984
Q2FVH3	2-dehydropantoate 2-reductase OS=Staphylococcus aureus (strain NCTC 8325 / PS 47) OX=93061 GN=SAOUHSC_02739 PE=3 SV=1	0.978951	1.02105	0.86261	0.798316	0.544202	0.522771	0.995025	1.05779	0.50287	0.50287	0.851565	0.988955
Q2FVI0	Na_H_Exchanger domain-containing protein OS=Staphylococcus aureus (strain NCTC 8325 / PS 47) OX=93061 GN=SAOUHSC_02731 PE=4 SV=1	1.01933	0.980666	0.450079	0.467195	0.547068	0.536926	0.605388	0.575594	0.528051	0.502694	0.944904	0.784351
Q2FVN7	Putative_PNPOx domain-containing protein OS=Staphylococcus aureus (strain NCTC 8325 / PS 47) OX=93061 GN=SAOUHSC_02665 PE=4 SV=1	0.975174	1.02483	0.701813	0.666109	0.244351	0.218689	0.705718	0.769874	0.195816	0.211994	0.599686	0.732095
Q2FVP0	PTS system sucrose-specific IIBC component OS=Staphylococcus aureus (strain NCTC 8325 / PS 47) OX=93061 GN=SAOUHSC_02662 PE=4 SV=1	0.977016	1.02298	0.767433	0.700429	0.811843	0.825088	0.429295	0.449552	0.635762	0.614725	#VALUE!	0.79016
Q2FVP1	PTS system sucrose-specific IIBC component, putative OS=Staphylococcus aureus (strain NCTC 8325 / PS 47) OX=93061 GN=SAOUHSC_02661 PE=4 SV=1	1.15335	0.846649	0.804241	0.706551	0.854979	0.914805	0.483908	0.443014	0.617948	0.770163	0.774905	0.667268
Q2FVQ2	Uncharacterized lipoprotein SAOUHSC_02650 OS=Staphylococcus aureus (strain NCTC 8325 / PS 47) OX=93061 GN=SAOUHSC_02650 PE=3 SV=1	1.00632	0.993675	0.813071	0.809557	0.472242	0.460998	0.536191	0.505271	0.459592	0.431483	0.791008	0.656115
Q2FVQ7	Uncharacterized HTH-type transcriptional regulator SAOUHSC_02645 OS=Staphylococcus aureus (strain NCTC 8325 / PS 47) OX=93061 GN=SAOUHSC_02645 PE=4 SV=1	1.00172	0.998276	4.14138	4.28276	3.86207	3.68448	0.463793	0.468966	0.455172	0.386207	0.985952	0.456913
Q2FVR5	HTH marR-type domain-containing protein OS=Staphylococcus aureus (strain NCTC 8325 / PS 47) OX=93061 GN=SAOUHSC_02637 PE=4 SV=1	1.02542	0.974583	0.567915	0.597431	0.256354	0.216453	0.306641	0.318666	0.432359	0.491938	1.20293	0.962523
Q2FVS4	Uncharacterized protein OS=Staphylococcus aureus (strain NCTC 8325 / PS 47) OX=93061 GN=SAOUHSC_02618 PE=4 SV=1	1.00652	0.993481	1.16732	1.11343	0.938722	0.928292	0.862234	0.714472	0.704042	0.644068	0.196651	0.536011
Q2FVT2	Formimidoylglutamase OS=Staphylococcus aureus (strain NCTC 8325 / PS 47) OX=93061 GN=hutG PE=3 SV=1	0.982217	1.01778	1.03519	0.973893	0.488838	0.434355	0.998865	1.05562	0.437382	0.455543	0.563826	0.698774
Q2FVT7	M20_dimer domain-containing protein OS=Staphylococcus aureus (strain NCTC 8325 / PS 47) OX=93061 GN=SAOUHSC_02605 PE=4 SV=1	1.0317	0.968296	0.801849	0.715984	0.505284	0.464993	0.796565	0.873184	0.479524	0.486129	#VALUE!	0.736497
Q2FVT8	Uncharacterized protein OS=Staphylococcus aureus (strain NCTC 8325 / PS 47) OX=93061 GN=SAOUHSC_02604 PE=4 SV=1	0.988764	1.01124	0.66444	0.595809	0.0807774	0.0540541	0.971151	1.1072	0.0552688	0.0376556	0.368904	0.701287
Q2FVV2	Uncharacterized protein OS=Staphylococcus aureus (strain NCTC 8325 / PS 47) OX=93061 GN=SAOUHSC_02589 PE=4 SV=1	0.999278	1.00072	0.916968	0.901083	0.687365	0.87509	0.308303	0.334296	0.737184	0.742238	0.663785	0.873379
Q2FVW0	Uncharacterized protein OS=Staphylococcus aureus (strain NCTC 8325 / PS 47) OX=93061 GN=SAOUHSC_02581 PE=4 SV=1	1.05879	0.941215	0.860222	0.864141	0.527106	0.482038	0.771391	0.80405	0.450686	0.465709	0.962527	0.803843
Q2FVX3	Sulfur carrier protein FdhD OS=Staphylococcus aureus (strain NCTC 8325 / PS 47) OX=93061 GN=fdhD PE=3 SV=1	0.991442	1.00856	0.974325	0.895984	0.64187	0.61817	0.522054	0.538512	0.41343	0.427913	1.0057	0.845146
Q2FVZ5	Uncharacterized protein OS=Staphylococcus aureus (strain NCTC 8325 / PS 47) OX=93061 GN=SAOUHSC_02525 PE=4 SV=1	1.01895	0.981054	0.687389	0.6791	0.354056	0.329189	0.496152	0.521018	0.297217	0.293073	0.667905	0.724164
Q2FW49	Acetolactate synthase, putative OS=Staphylococcus aureus (strain NCTC 8325 / PS 47) OX=93061 GN=SAOUHSC_02468 PE=3 SV=1	0.934588	1.06541	1.12471	1.13035	0.479059	0.490353	1.344	1.232	0.525176	0.542118	1.35604	1.23387
Q2FW50	Alpha-acetolactate decarboxylase OS=Staphylococcus aureus (strain NCTC 8325 / PS 47) OX=93061 GN=SAOUHSC_02467 PE=3 SV=1	0.991932	1.00807	1.06157	1.03185	0.467091	0.507006	1.21868	1.17367	0.446709	0.453503	0.887592	1.1573
Q2FW56	Transcriptional regulator, merR family, putative OS=Staphylococcus aureus (strain NCTC 8325 / PS 47) OX=93061 GN=SAOUHSC_02461 PE=4 SV=1	1.01942	0.980579	0.706644	0.703918	0.38092	0.372743	0.539693	0.613969	0.361158	0.286882	0.957962	0.856993
Q2FW57	Aldo_ket_red domain-containing protein OS=Staphylococcus aureus (strain NCTC 8325 / PS 47) OX=93061 GN=SAOUHSC_02460 PE=4 SV=1	1.00506	0.994942	0.724189	0.719429	0.486165	0.469503	0.496876	0.524844	0.418923	0.417733	0.655298	0.481037
Q2FW64	Uncharacterized protein OS=Staphylococcus aureus (strain NCTC 8325 / PS 47) OX=93061 GN=SAOUHSC_02443 PE=4 SV=1	1.03597	0.964026	0.547307	0.502391	0.0819297	0.062383	0.540653	0.589728	0.0632148	0.0557288	0.815857	0.675707
Q2FW65	Uncharacterized protein OS=Staphylococcus aureus (strain NCTC 8325 / PS 47) OX=93061 GN=SAOUHSC_02442 PE=4 SV=1	0.944841	1.05516	0.492857	0.459921	0.0460317	0.0253968	0.531746	0.614286	0.0301587	0.00595238	0.637401	0.656809
Q2FW66	Alkaline shock protein 23 OS=Staphylococcus aureus (strain NCTC 8325 / PS 47) OX=93061 GN=asp23 PE=3 SV=1	0.959146	1.04085	0.573352	0.52182	0.0761374	0.0557103	0.614206	0.721448	0.0571031	0.0492108	0.590454	0.722696
Q2FW96	Mannitol-1-phosphate 5-dehydrogenase OS=Staphylococcus aureus (strain NCTC 8325 / PS 47) OX=93061 GN=mtlD PE=1 SV=1	0.966721	1.03328	0.848214	0.793019	0.538961	0.543019	1.22484	1.45373	0.37987	0.383117	1.17104	0.88641
Q2FW97	EIIA OS=Staphylococcus aureus (strain NCTC 8325 / PS 47) OX=93061 GN=SAOUHSC_02402 PE=4 SV=1	0.956656	1.04334	0.890093	0.869969	0.554954	0.615325	1.13235	1.37539	0.254644	0.305728	1.15203	0.917845
Q2FWA8	Lytic regulatory protein, putative OS=Staphylococcus aureus (strain NCTC 8325 / PS 47) OX=93061 GN=SAOUHSC_02390 PE=4 SV=1	0.880154	1.11985	0.772254	0.865511	0.498651	0.607322	0.480925	0.388439	0.607322	0.59499	0.520545	0.795064
Q2FWB1	NAD(P)-bd_dom domain-containing protein OS=Staphylococcus aureus (strain NCTC 8325 / PS 47) OX=93061 GN=SAOUHSC_02387 PE=4 SV=1	0.977856	1.02214	0.765979	0.703573	0.130851	0.106694	0.6769	0.791646	0.100654	0.0840463	0.676525	0.761669
Q2FWC4	Peptidase M20 domain-containing protein 2 OS=Staphylococcus aureus (strain NCTC 8325 / PS 47) OX=93061 GN=SAOUHSC_02374 PE=3 SV=1	1.03065	0.969346	0.703297	0.650665	0.362059	0.333141	0.462695	0.475419	0.318681	0.297282	0.525353	0.928062
Q2FWC5	ATP-grasp domain-containing protein OS=Staphylococcus aureus (strain NCTC 8325 / PS 47) OX=93061 GN=SAOUHSC_02373 PE=4 SV=1	1.03686	0.963138	0.708935	0.647007	0.413447	0.392215	0.538484	0.525509	0.352698	0.311413	1.14209	0.932114
Q2FWD6	Putative aldehyde dehydrogenase OS=Staphylococcus aureus (strain NCTC 8325 / PS 47) OX=93061 GN=SAOUHSC_02363 PE=3 SV=1	0.976847	1.02315	0.78133	0.743844	0.435869	0.473355	0.811466	0.827637	0.415288	0.398383	0.577024	0.74128
Q2FWG2	Hydroxyethylthiazole kinase OS=Staphylococcus aureus (strain NCTC 8325 / PS 47) OX=93061 GN=thiM PE=3 SV=1	0.872533	1.12747	0.865132	1.36924	1.38651	1.34868	0.367599	0.386513	0.397204	0.36102	1.0711	1.40785
Q2FWH1	Uncharacterized protein OS=Staphylococcus aureus (strain NCTC 8325 / PS 47) OX=93061 GN=SAOUHSC_02320 PE=4 SV=1	0.94973	1.05027	0.925873	0.961659	0.294803	0.311843	0.623686	0.670832	0.426015	0.456688	0.740639	0.505569
Q2FWH6	Transcriptional regulatory protein KdpE OS=Staphylococcus aureus (strain NCTC 8325 / PS 47) OX=93061 GN=kdpE PE=1 SV=1	1.03013	0.969874	0.834467	0.837059	0.327178	0.339488	0.605118	0.5954	0.655005	0.675089	0.424961	0.618607
Q2FWH7	Sensor histidine kinase KdpD OS=Staphylococcus aureus (strain NCTC 8325 / PS 47) OX=93061 GN=kdpD PE=2 SV=1	1.02963	0.97037	0.975556	0.918519	0.428889	0.431852	0.691852	0.673333	0.659259	0.695556	0.741868	0.71095
Q2FWH9	Potassium-transporting ATPase potassium-binding subunit OS=Staphylococcus aureus (strain NCTC 8325 / PS 47) OX=93061 GN=kdpA PE=3 SV=1	1.07107	0.928931	1.0126	0.989415	0.181956	0.186996	0.262601	0.242944	0.272177	0.323589	0.936423	0.877748
Q2FWI0	Potassium-transporting ATPase ATP-binding subunit OS=Staphylococcus aureus (strain NCTC 8325 / PS 47) OX=93061 GN=kdpB PE=3 SV=1	1.05103	0.948974	1.01631	0.954761	0.144135	0.141504	0.252499	0.239348	0.246712	0.259337	0.761369	0.922602
Q2FWI1	Potassium-transporting ATPase KdpC subunit OS=Staphylococcus aureus (strain NCTC 8325 / PS 47) OX=93061 GN=kdpC PE=3 SV=1	1.06358	0.936419	0.944557	0.926246	0.162258	0.156663	0.265514	0.260427	0.279247	0.296033	0.998471	0.877082
Q2FWI2	Uncharacterized protein OS=Staphylococcus aureus (strain NCTC 8325 / PS 47) OX=93061 GN=SAOUHSC_02309 PE=4 SV=1	1.04228	0.957721	0.938113	0.854779	0.326593	0.320466	0.500613	0.477328	0.423407	0.465686	1.2892	0.989789
Q2FWI3	Uncharacterized protein OS=Staphylococcus aureus (strain NCTC 8325 / PS 47) OX=93061 GN=SAOUHSC_02308 PE=4 SV=1	0.999067	1.00093	0.893379	0.841778	0.341312	0.351881	0.509792	0.483059	0.427106	0.447622	0.976905	0.969637
Q2FWJ3	Serine-protein kinase RsbW OS=Staphylococcus aureus (strain NCTC 8325 / PS 47) OX=93061 GN=rsbW PE=3 SV=2	1.00337	0.996626	0.897436	0.87247	0.519568	0.523617	0.736842	0.81309	0.490553	0.5	0.999254	0.86566
Q2FWJ4	RNA polymerase sigma factor OS=Staphylococcus aureus (strain NCTC 8325 / PS 47) OX=93061 GN=SAOUHSC_02298 PE=3 SV=1	1.00406	0.995942	0.946514	0.95758	0.590188	0.593139	0.85356	0.873478	0.105496	0.0995942	1.1254	1.0418
Q2FWJ9	L-threonine dehydratase biosynthetic IlvA OS=Staphylococcus aureus (strain NCTC 8325 / PS 47) OX=93061 GN=ilvA PE=3 SV=1	0.834695	1.1653	0.697046	0.675676	0.407291	0.488372	0.515399	0.468259	0.376493	0.399749	1.16096	0.808016
Q2FWK3	2-isopropylmalate synthase OS=Staphylococcus aureus (strain NCTC 8325 / PS 47) OX=93061 GN=leuA PE=3 SV=1	1.02984	0.970162	0.53326	0.506981	0.429784	0.410074	0.429784	0.459348	0.392007	0.395292	#VALUE!	#VALUE!
Q2FWK4	Ketol-acid reductoisomerase (NADP(+)) OS=Staphylococcus aureus (strain NCTC 8325 / PS 47) OX=93061 GN=ilvC PE=1 SV=1	1.0372	0.962804	0.453028	0.440153	0.309967	0.298045	0.299475	0.269909	0.270386	0.284216	1.0223	0.692804
Q2FWK5	Acetolactate synthase OS=Staphylococcus aureus (strain NCTC 8325 / PS 47) OX=93061 GN=SAOUHSC_02283 PE=4 SV=1	1.04912	0.950882	0.600858	0.568908	0.5031	0.523605	0.537434	0.507868	0.486409	0.548402
Q2FWK6	Acetolactate synthase OS=Staphylococcus aureus (strain NCTC 8325 / PS 47) OX=93061 GN=SAOUHSC_02282 PE=3 SV=1	1.03016	0.969841	0.538624	0.469312	0.293122	0.271958	0.306878	0.315344	0.285714	0.321693	0.700719	0.770971
Q2FWK7	Dihydroxy-acid dehydratase OS=Staphylococcus aureus (strain NCTC 8325 / PS 47) OX=93061 GN=ilvD PE=3 SV=1	1.05497	0.945027	0.554334	0.487343	0.350805	0.312452	0.32268	0.350294	0.298645	0.30785	0.742818	0.796072
Q2FWL8	UPF0033 domain-containing protein OS=Staphylococcus aureus (strain NCTC 8325 / PS 47) OX=93061 GN=SAOUHSC_02271 PE=3 SV=1	1.01746	0.982539	0.784419	0.807253	0.486904	0.482203	0.836803	0.724647	0.361316	0.386165	1.29962	1.25887
Q2FWM4	Accessory gene regulator protein A OS=Staphylococcus aureus (strain NCTC 8325 / PS 47) OX=93061 GN=SAOUHSC_02265 PE=4 SV=1	1.02857	0.971429	0.803175	0.777778	0.47746	0.510476	0.346667	0.349841	0.656508	0.686984	0.786993	0.547651
Q2FWM5	Accessory gene regulator protein C OS=Staphylococcus aureus (strain NCTC 8325 / PS 47) OX=93061 GN=SAOUHSC_02264 PE=1 SV=1	0.975043	1.02496	0.81641	0.808889	0.550427	0.553162	0.471795	0.461538	0.655043	0.653675	0.941066	0.71778
Q2FWM7	Accessory gene regulator protein B OS=Staphylococcus aureus (strain NCTC 8325 / PS 47) OX=93061 GN=agrB PE=3 SV=1	1.0212	0.978798	0.781876	0.79059	0.368864	0.42463	0.282312	0.274179	0.558815	0.604705	1.00846	0.818507
Q2FWM8	Delta-hemolysin OS=Staphylococcus aureus (strain NCTC 8325 / PS 47) OX=93061 GN=hld PE=3 SV=3	1.05298	0.947022	0.951407	0.83376	0.470588	0.481549	1.0011	0.712459	0.738034	0.624772	#VALUE!	0.287594
Q2FWW7	ABC transporter, ATP-binding protein, putative OS=Staphylococcus aureus (strain NCTC 8325 / PS 47) OX=93061 GN=SAOUHSC_02154 PE=4 SV=1	1.01372	0.986276	0.889296	0.793535	0.52455	0.474535	0.451357	0.441598	0.53126	0.504422	1.07301	0.969848
Q2FWX1	Uncharacterized protein OS=Staphylococcus aureus (strain NCTC 8325 / PS 47) OX=93061 GN=SAOUHSC_02150 PE=4 SV=1	1.03753	0.962471	0.815012	0.800399	0.594487	0.540684	0.504816	0.486881	0.573231	0.556626	0.373599	0.548106
Q2FWX6	Uncharacterized protein OS=Staphylococcus aureus (strain NCTC 8325 / PS 47) OX=93061 GN=SAOUHSC_02145 PE=4 SV=1	0.949301	1.0507	0.772145	0.688811	0.492424	0.466783	0.490676	0.572844	0.473776	0.460373	0.449316	0.791261
Q2FWX9	4,4'-diaponeurosporen-aldehyde dehydrogenase OS=Staphylococcus aureus (strain NCTC 8325 / PS 47) OX=93061 GN=aldH1 PE=1 SV=1	1.00518	0.994815	0.627349	0.611147	0.476345	0.473104	0.532728	0.544394	0.613091	0.594945	0.84517	0.681075
Q2FWY3	Pectate_lyase_3 domain-containing protein OS=Staphylococcus aureus (strain NCTC 8325 / PS 47) OX=93061 GN=SAOUHSC_02138 PE=4 SV=1	0.96753	1.03247	0.680223	0.616596	0.274844	0.22368	0.985241	1.08626	0.228928	0.194818	1.10913	0.840359
Q2FX10	Uncharacterized protein OS=Staphylococcus aureus (strain NCTC 8325 / PS 47) OX=93061 GN=SAOUHSC_02097 PE=4 SV=1	0.932228	1.06777	0.696064	0.603137	0.215448	0.214856	0.871264	0.919207	0.177567	0.242083	0.71304	0.845254
Q2FX86	ABC transporter, permease protein, putative OS=Staphylococcus aureus (strain NCTC 8325 / PS 47) OX=93061 GN=SAOUHSC_01991 PE=3 SV=1	1.04151	0.958491	0.858491	0.832704	0.42956	0.418239	0.578616	0.533333	0.396855	0.363522	0.878739	0.802575
Q2FX87	Amino acid ABC transporter, ATP-binding protein, putative OS=Staphylococcus aureus (strain NCTC 8325 / PS 47) OX=93061 GN=SAOUHSC_01990 PE=4 SV=1	1.00342	0.996585	0.806011	0.789617	0.501366	0.538251	0.522541	0.461066	0.424863	0.40847	0.541395	0.718382
Q2FX90	Uncharacterized protein OS=Staphylococcus aureus (strain NCTC 8325 / PS 47) OX=93061 GN=SAOUHSC_01987 PE=4 SV=1	0.980303	1.0197	0.74793	0.752498	0.396232	0.381958	0.619469	0.618898	0.331145	0.327148	0.700843	0.7765
Q2FX99	UPF0754 membrane protein SAOUHSC_01978 OS=Staphylococcus aureus (strain NCTC 8325 / PS 47) OX=93061 GN=SAOUHSC_01978 PE=3 SV=1	1.0071	0.992903	0.827537	0.856636	0.554294	0.532292	0.957417	1.02839	0.490419	0.482612	0.808251	0.958122
Q2FXB7	ABC transporter domain protein OS=Staphylococcus aureus (strain NCTC 8325 / PS 47) OX=93061 GN=SAOUHSC_01948 PE=4 SV=1	0.960324	1.03968	0.661454	0.697365	0.190559	0.170287	1.14915	1.2117	0.172024	0.176658	1.53106	0.620893
Q2FXE1	Uncharacterized protein OS=Staphylococcus aureus (strain NCTC 8325 / PS 47) OX=93061 GN=SAOUHSC_01922 PE=4 SV=1	0.994012	1.00599	1.5519	1.31737	0.641717	0.628743	0.913174	0.99002	0.469062	0.453094	0.661606	0.968324
Q2FXF0	Uncharacterized protein OS=Staphylococcus aureus (strain NCTC 8325 / PS 47) OX=93061 GN=SAOUHSC_01899 PE=4 SV=1	0.989348	1.01065	0.630326	0.567043	0.567043	0.657895	0.451754	0.47995	0.511905	0.499373	0.827035	0.581874
Q2FXF8	NAD_binding_9 domain-containing protein OS=Staphylococcus aureus (strain NCTC 8325 / PS 47) OX=93061 GN=SAOUHSC_01890 PE=4 SV=1	0.937129	1.06287	0.918149	0.927639	0.485567	0.52669	0.978252	0.96639	0.448399	0.434164	0.776935	0.834953
Q2FXH8	Uncharacterized protein OS=Staphylococcus aureus (strain NCTC 8325 / PS 47) OX=93061 GN=SAOUHSC_01869 PE=4 SV=1	0.969477	1.03052	0.71702	0.714434	0.183652	0.178996	0.583549	0.682359	0.156234	0.155717	0.928454	0.812456
Q2FXK1	D-3-phosphoglycerate dehydrogenase OS=Staphylococcus aureus (strain NCTC 8325 / PS 47) OX=93061 GN=SAOUHSC_01833 PE=3 SV=1	1.03895	0.961054	0.515551	0.474643	0.435416	0.431493	0.398991	0.378818	0.448305	0.44102	0.412758	0.498617
Q2FXK2	Aminotran_5 domain-containing protein OS=Staphylococcus aureus (strain NCTC 8325 / PS 47) OX=93061 GN=SAOUHSC_01832 PE=3 SV=1	1.03758	0.962416	0.620805	0.595973	0.690604	0.781208	0.616779	0.641611	0.650336	0.703356	0.0676593	0.495425
Q2FXM0	UPF0173 metal-dependent hydrolase SAOUHSC_01815 OS=Staphylococcus aureus (strain NCTC 8325 / PS 47) OX=93061 GN=SAOUHSC_01815 PE=3 SV=1	0.99639	1.00361	1.16807	1.1063	0.602487	0.573606	0.85359	0.974729	0.62495	0.567188	0.332315	0.629283
Q2FXN6	Two-component response regulator, putative OS=Staphylococcus aureus (strain NCTC 8325 / PS 47) OX=93061 GN=SAOUHSC_01800 PE=4 SV=1	0.995921	1.00408	1.00482	0.987764	0.496848	0.514646	0.718576	0.766036	0.513163	0.55469
Q2FXR7	Uncharacterized protein OS=Staphylococcus aureus (strain NCTC 8325 / PS 47) OX=93061 GN=SAOUHSC_01768 PE=4 SV=1	0.980491	1.01951	0.647715	0.601449	0.430881	0.459309	0.371237	0.392977	0.439242	0.431438	0.29417	0.662965
Q2FXU0	Adenine phosphoribosyltransferase OS=Staphylococcus aureus (strain NCTC 8325 / PS 47) OX=93061 GN=apt PE=3 SV=1	0.974502	1.0255	1.16551	1.11173	1.27306	1.25823	0.522021	0.498841	0.466389	0.430227
Q2FXU1	(p)ppGpp synthase OS=Staphylococcus aureus (strain NCTC 8325 / PS 47) OX=93061 GN=SAOUHSC_01742 PE=3 SV=1	1.02142	0.978583	0.693245	0.662273	0.504778	0.479077	0.500824	0.483031	0.512685	0.488962	0.596123	0.72716
Q2FXV1	UPF0337 protein SAOUHSC_01730 OS=Staphylococcus aureus (strain NCTC 8325 / PS 47) OX=93061 GN=SAOUHSC_01730 PE=3 SV=1	0.98091	1.01909	0.9013	0.903737	0.109667	0.0739236	0.861495	1.04671	0.0593014	0.0353371	0.938759	1.03128
Q2FXV2	Uncharacterized protein OS=Staphylococcus aureus (strain NCTC 8325 / PS 47) OX=93061 GN=SAOUHSC_01729 PE=4 SV=1	1.16421	0.83579	0.745039	0.776604	0.072415	0.0468841	0.569804	0.559359	0.0157828	0.00301729	1.19086	0.907419
Q2FXV3	Bac_luciferase domain-containing protein OS=Staphylococcus aureus (strain NCTC 8325 / PS 47) OX=93061 GN=SAOUHSC_01728 PE=4 SV=1	1.01381	0.986191	0.879757	0.832604	0.520714	0.494443	0.553048	0.581341	0.421017	0.421691	0.569411	0.791615
Q2FXW8	AHS1 domain-containing protein OS=Staphylococcus aureus (strain NCTC 8325 / PS 47) OX=93061 GN=SAOUHSC_01712 PE=4 SV=1	1.00403	0.995972	1.21128	1.11022	0.572684	0.599048	0.618821	0.680337	0.429879	0.431344	1.83464	1.31868
Q2FXW9	AHS2 domain-containing protein OS=Staphylococcus aureus (strain NCTC 8325 / PS 47) OX=93061 GN=SAOUHSC_01711 PE=4 SV=1	0.996947	1.00305	1.48092	1.29695	0.661069	0.648092	0.780916	0.923664	0.462595	0.480153	1.23808	1.21093
Q2FXX1	Acetyl-CoA carboxylase, biotin carboxylase, putative OS=Staphylococcus aureus (strain NCTC 8325 / PS 47) OX=93061 GN=SAOUHSC_01709 PE=4 SV=1	0.989899	1.0101	1.3697	1.22505	0.59798	0.560808	0.809697	0.852525	0.405657	0.387879	1.84052	1.3612
Q2FXX2	5-oxoprolinase subunit A OS=Staphylococcus aureus (strain NCTC 8325 / PS 47) OX=93061 GN=pxpA PE=3 SV=1	0.998625	1.00137	1.29828	1.13814	0.449485	0.420619	0.657732	0.717526	0.27354	0.276976	1.15719	1.06455
Q2FY81	Uncharacterized protein OS=Staphylococcus aureus (strain NCTC 8325 / PS 47) OX=93061 GN=SAOUHSC_01584 PE=4 SV=1	1.04028	0.959717	1.28641	1.28995	0.818946	0.775564	0.422311	0.414343	0.880035	0.883577	0.615787	0.751419
Q2FY84	Phi PVL ORF 30-like protein OS=Staphylococcus aureus (strain NCTC 8325 / PS 47) OX=93061 GN=SAOUHSC_01580 PE=4 SV=1	0.989547	1.01045	0.52104	0.500134	0.487269	0.485125	0.397213	0.39078	0.4342	0.450281	0.158664	0.492814
Q2FYH6	Asparagine--tRNA ligase OS=Staphylococcus aureus (strain NCTC 8325 / PS 47) OX=93061 GN=asnS PE=3 SV=1	1.0144	0.985599	1.0252	0.963996	0.184518	0.189919	0.964896	0.975698	1.24302	1.17912	0.764318	0.919838
Q2FYL6	acidPPc domain-containing protein OS=Staphylococcus aureus (strain NCTC 8325 / PS 47) OX=93061 GN=SAOUHSC_01423 PE=4 SV=1	0.94761	1.05239	1.10621	1.30375	0.454624	0.561695	1.01517	1.15259	0.570283	0.365875	1.13616	0.814141
Q2FYN0	Uncharacterized protein OS=Staphylococcus aureus (strain NCTC 8325 / PS 47) OX=93061 GN=SAOUHSC_01405 PE=4 SV=1	0.972255	1.02774	0.622718	0.574342	0.289305	0.295945	0.401707	0.391273	0.285037	0.246621	1.27584	1.15078
Q2FYN6	Uncharacterized hydrolase SAOUHSC_01399 OS=Staphylococcus aureus (strain NCTC 8325 / PS 47) OX=93061 GN=SAOUHSC_01399 PE=3 SV=1	1.01799	0.982005	0.662097	0.610683	0.465581	0.457584	0.501	0.539274	0.362182	0.341045	0.307873	0.630464
Q2FYN7	2,3,4,5-tetrahydropyridine-2,6-dicarboxylate N-acetyltransferase OS=Staphylococcus aureus (strain NCTC 8325 / PS 47) OX=93061 GN=dapH PE=3 SV=1	1.04013	0.959872	0.510716	0.467396	0.350661	0.331509	0.400365	0.412221	0.317829	0.305518	0.527037	0.612159
Q2FYP0	Aspartate-semialdehyde dehydrogenase OS=Staphylococcus aureus (strain NCTC 8325 / PS 47) OX=93061 GN=asd PE=3 SV=1	1.0243	0.975704	0.488067	0.419695	0.218448	0.202107	0.250269	0.259299	0.202967	0.198667	0.397468	0.605861
Q2FYP6	Phosphate-binding protein PstS OS=Staphylococcus aureus (strain NCTC 8325 / PS 47) OX=93061 GN=pstS PE=3 SV=1	1.01125	0.988746	0.78891	0.656602	0.316223	0.303047	0.534724	0.55888	0.222344	0.210266	0.994974	0.722965
Q2FYQ0	Phosphate import ATP-binding protein PstB OS=Staphylococcus aureus (strain NCTC 8325 / PS 47) OX=93061 GN=pstB PE=3 SV=1	0.983316	1.01668	0.798774	0.672114	0.459653	0.4651	0.719101	0.800136	0.599251	0.614232	0.245534	0.94677
Q2FYQ1	Phosphate-specific transport system accessory protein PhoU OS=Staphylococcus aureus (strain NCTC 8325 / PS 47) OX=93061 GN=SAOUHSC_01384 PE=3 SV=1	1.02238	0.977617	0.794224	0.854874	0.4787	0.623827	0.914079	0.809386	0.444765	0.371119	0.47348	0.852852
Q2FYQ5	Nickel import system permease protein NikB OS=Staphylococcus aureus (strain NCTC 8325 / PS 47) OX=93061 GN=nikB PE=1 SV=1	1.03959	0.96041	0.725719	0.747935	0.411279	0.405013	0.467673	0.533751	0.461977	0.454002	1.23029	0.920251
Q2FYQ7	Nickel import system ATP-binding protein NikD OS=Staphylococcus aureus (strain NCTC 8325 / PS 47) OX=93061 GN=nikD PE=1 SV=1	1.01398	0.986023	0.727319	0.691741	0.239898	0.238882	0.457433	0.460483	0.36493	0.395426	1.6167	1.31641
Q2FYR3	Tryptophan synthase alpha chain OS=Staphylococcus aureus (strain NCTC 8325 / PS 47) OX=93061 GN=trpA PE=3 SV=1	0.955925	1.04408	0.514286	0.486822	0.492137	0.487265	0.299889	0.353045	0.109413	0.128461	1.66767	0.828121
Q2FYR4	Tryptophan synthase beta chain OS=Staphylococcus aureus (strain NCTC 8325 / PS 47) OX=93061 GN=trpB PE=3 SV=1	0.987573	1.01243	0.389551	0.370276	0.678164	0.683236	0.278975	0.281512	0.276439	0.310931	1.49333	0.761685
Q2FYR5	N-(5'-phosphoribosyl)anthranilate isomerase OS=Staphylococcus aureus (strain NCTC 8325 / PS 47) OX=93061 GN=trpF PE=3 SV=1	1.01582	0.984185	0.509723	0.495722	0.886181	0.935442	0.254083	0.235416	0.245787	0.268084
Q2FYR6	Indole-3-glycerol phosphate synthase OS=Staphylococcus aureus (strain NCTC 8325 / PS 47) OX=93061 GN=trpC PE=3 SV=1	0.994136	1.00586	0.492041	0.467467	0.655124	0.633901	0.203854	0.199944	0.270874	0.258587	1.66725	0.888745
Q2FYR7	Anthranilate phosphoribosyltransferase OS=Staphylococcus aureus (strain NCTC 8325 / PS 47) OX=93061 GN=trpD PE=3 SV=1	0.985812	1.01419	0.73463	0.630583	0.937467	1.11193	0.631634	0.437204	0.499212	0.517078	1.41786	0.862079
Q2FYR9	Anthranilate synthase component I OS=Staphylococcus aureus (strain NCTC 8325 / PS 47) OX=93061 GN=SAOUHSC_01366 PE=3 SV=1	0.980707	1.01929	0.630225	0.599143	0.682208	0.706324	0.174705	0.198285	0.188639	0.191318	1.35077	0.859869
Q2FYS1	Prephenate dehydrogenase OS=Staphylococcus aureus (strain NCTC 8325 / PS 47) OX=93061 GN=tyrA PE=3 SV=1	0.978831	1.02117	0.729226	0.663507	0.521959	0.488468	0.626224	0.640758	0.449289	0.480253	1.03014	0.836853
Q2FYS7	Uncharacterized protein SAOUHSC_01349 OS=Staphylococcus aureus (strain NCTC 8325 / PS 47) OX=93061 GN=SAOUHSC_01349 PE=3 SV=1	1.00537	0.994628	0.798158	0.805833	0.633922	0.630852	0.704528	0.676132	0.709133	0.749808	0.305843	0.703646
Q2FYV2	Homoserine kinase OS=Staphylococcus aureus (strain NCTC 8325 / PS 47) OX=93061 GN=thrB PE=3 SV=1	1.02129	0.978713	0.485149	0.543564	0.315347	0.303465	0.418317	0.346535	0.338119	0.35198	0.943681	0.856203
Q2FYV3	Threonine synthase OS=Staphylococcus aureus (strain NCTC 8325 / PS 47) OX=93061 GN=SAOUHSC_01321 PE=3 SV=1	1.02343	0.976568	0.526581	0.483749	0.334089	0.322499	0.420257	0.445452	0.401109	0.415218	0.539536	0.696718
Q2FYV4	Homoserine dehydrogenase OS=Staphylococcus aureus (strain NCTC 8325 / PS 47) OX=93061 GN=SAOUHSC_01320 PE=3 SV=1	1.02094	0.979062	0.557116	0.595282	0.369997	0.351444	0.422475	0.422475	0.381129	0.398622	0.533436	0.77438
Q2FYV5	Aspartokinase OS=Staphylococcus aureus (strain NCTC 8325 / PS 47) OX=93061 GN=SAOUHSC_01319 PE=3 SV=1	0.998384	1.00162	0.511424	0.469421	0.333256	0.243711	0.397877	0.333256	0.253866	0.293099	1.11758	0.711066
Q2FZ07	Uncharacterized protein OS=Staphylococcus aureus (strain NCTC 8325 / PS 47) OX=93061 GN=SAOUHSC_01264 PE=4 SV=1	1.1174	0.882601	1.02348	1.00843	0.794702	0.765202	0.50873	0.522577	0.809151	0.898254	0.753683	0.660363
Q2FZ64	Non-specific serine/threonine protein kinase OS=Staphylococcus aureus (strain NCTC 8325 / PS 47) OX=93061 GN=SAOUHSC_01187 PE=4 SV=1	1.00812	0.991885	0.330027	0.330027	0.934175	0.964833	1.00721	1.00902	0.953111	0.981064	1.05411	0.986836
Q2FZ97	Transcriptional regulator MraZ OS=Staphylococcus aureus (strain NCTC 8325 / PS 47) OX=93061 GN=mraZ PE=3 SV=1	1.00917	0.990826	0.761784	0.745334	0.639671	0.608668	0.516292	0.468839	0.613097	0.574502	0.617647	0.704208
Q2FZA4	Uncharacterized protein OS=Staphylococcus aureus (strain NCTC 8325 / PS 47) OX=93061 GN=SAOUHSC_01135 PE=3 SV=1	1.15524	0.84476	0.911742	0.915288	0.0693459	0.143814	0.386525	0.332545	0.168637	0.114657	1.16587	0.651195
Q2FZB4	Uncharacterized protein OS=Staphylococcus aureus (strain NCTC 8325 / PS 47) OX=93061 GN=SAOUHSC_01123 PE=4 SV=1	1.02194	0.978059	1.29367	0.90211	0.552743	0.488608	2.04895	1.37131	0.321519	0.22616	0.101358	0.918721
Q2FZC4	Phosphoesterase OS=Staphylococcus aureus (strain NCTC 8325 / PS 47) OX=93061 GN=SAOUHSC_01108 PE=3 SV=1	0.910798	1.0892	0.620892	0.631455	0.561033	0.583333	0.473005	0.481808	0.584507	0.598005	0.93196	0.776478
Q2FZC5	dITP/XTP pyrophosphatase OS=Staphylococcus aureus (strain NCTC 8325 / PS 47) OX=93061 GN=SAOUHSC_01107 PE=3 SV=1	0.986648	1.01335	0.73468	0.770969	0.755906	0.767545	0.456008	0.493667	0.550496	0.536118	0.798528	0.766106
Q2FZH4	Glutaredoxin domain-containing protein OS=Staphylococcus aureus (strain NCTC 8325 / PS 47) OX=93061 GN=SAOUHSC_01030 PE=4 SV=1	0.909321	1.09068	0.8469	0.852805	0.53817	0.697596	0.944749	0.48334	0.429355	0.478279	0.980205	0.843761
Q2FZH7	Uncharacterized protein OS=Staphylococcus aureus (strain NCTC 8325 / PS 47) OX=93061 GN=SAOUHSC_01027 PE=4 SV=1	0.992052	1.00795	0.843097	0.806005	0.204298	0.217839	1.03032	1.21872	0.16544	0.148366	0.840785	1.05651
Q2FZI0	Uncharacterized protein OS=Staphylococcus aureus (strain NCTC 8325 / PS 47) OX=93061 GN=SAOUHSC_01024 PE=4 SV=1	1.16734	0.832656	0.691273	0.6137	0.145762	0.11761	0.564279	0.476071	0.130748	0.0569284	1.03814	0.786327
Q2FZI3	Uncharacterized protein OS=Staphylococcus aureus (strain NCTC 8325 / PS 47) OX=93061 GN=SAOUHSC_01021 PE=4 SV=1	0.630739	1.36926	0.665336	1.39987	0.447771	0.439122	0.509647	0.53493	0.398536	0.403859	1.18411	1.60919
Q2FZI4	Uncharacterized protein OS=Staphylococcus aureus (strain NCTC 8325 / PS 47) OX=93061 GN=SAOUHSC_01019 PE=4 SV=1	0.715382	1.28462	0.672732	1.34945	0.400341	0.412852	0.493034	0.536252	0.361672	0.371908	1.31843	1.31674
Q2FZK7	Bifunctional autolysin OS=Staphylococcus aureus (strain NCTC 8325 / PS 47) OX=93061 GN=atl PE=1 SV=1	1.03106	0.968936	0.538437	0.498274	0.369627	0.37904	0.655162	0.548478	0.408535	0.422341	0.696029	0.619934
Q2FZL1	Aminotransferase OS=Staphylococcus aureus (strain NCTC 8325 / PS 47) OX=93061 GN=SAOUHSC_00989 PE=3 SV=1	1.00369	0.996307	0.843907	0.827795	0.504196	0.480027	0.60423	0.582075	0.431688	0.401477	0.457897	0.73008
Q2FZL3	Staphopain B OS=Staphylococcus aureus (strain NCTC 8325 / PS 47) OX=93061 GN=sspB PE=1 SV=1	1.06348	0.93652	1.7163	1.44828	0.376959	0.366771	0.76489	0.788401	0.409875	0.373041
Q2FZM3	Uncharacterized protein OS=Staphylococcus aureus (strain NCTC 8325 / PS 47) OX=93061 GN=SAOUHSC_00977 PE=4 SV=1	0.952791	1.04721	0.522625	0.570029	0.168854	0.140646	0.478746	0.600196	0.129285	0.133986	0.673514	0.789008
Q2FZN9	Uncharacterized protein OS=Staphylococcus aureus (strain NCTC 8325 / PS 47) OX=93061 GN=SAOUHSC_00961 PE=4 SV=1	1.07818	0.921817	0.209578	0.258698	0.0895074	0.0641288	0.134261	0.120071	0.132624	0.191841
Q2FZR3	Oligopeptide ABC transporter, substrate-binding protein, putative OS=Staphylococcus aureus (strain NCTC 8325 / PS 47) OX=93061 GN=SAOUHSC_00927 PE=4 SV=1	1.02756	0.972444	0.75437	0.68563	0.429037	0.42963	0.464	0.449778	0.355556	0.366815	0.533623	0.731454
Q2FZR4	Oligopeptide ABC transporter, ATP-binding protein, putative OS=Staphylococcus aureus (strain NCTC 8325 / PS 47) OX=93061 GN=SAOUHSC_00926 PE=3 SV=1	1.02002	0.979978	0.742965	0.714286	0.365801	0.335498	0.393939	0.414502	0.284632	0.315476	0.819742	0.786675
Q2FZR5	ABC transporter domain-containing protein OS=Staphylococcus aureus (strain NCTC 8325 / PS 47) OX=93061 GN=SAOUHSC_00925 PE=3 SV=1	1.03477	0.965233	0.77254	0.685916	0.467885	0.457278	0.49617	0.486741	0.364172	0.390689	0.705178	0.753685
Q2FZR6	ABC transmembrane type-1 domain-containing protein OS=Staphylococcus aureus (strain NCTC 8325 / PS 47) OX=93061 GN=SAOUHSC_00924 PE=3 SV=1	0.905444	1.09456	0.791468	0.714422	0.324737	0.345113	0.427889	0.382681	0.256606	0.249602	0.812076	0.72756
Q2FZR8	DUF3899 domain-containing protein OS=Staphylococcus aureus (strain NCTC 8325 / PS 47) OX=93061 GN=SAOUHSC_00922 PE=4 SV=1	1.06642	0.933575	0.73176	0.709982	0.496552	0.450817	0.675136	0.757169	0.466788	0.451543	1.01432	0.799559
Q2FZU7	FMN oxidoreductase, putative OS=Staphylococcus aureus (strain NCTC 8325 / PS 47) OX=93061 GN=SAOUHSC_00893 PE=4 SV=1	1.01805	0.981952	0.59223	0.595289	0.499235	0.472316	0.434384	0.487611	0.47048	0.459468	0.530357	0.496888
Q2FZY9	UPF0337 protein SAOUHSC_00845 OS=Staphylococcus aureus (strain NCTC 8325 / PS 47) OX=93061 GN=SAOUHSC_00845 PE=3 SV=1	1.12573	0.874273	0.736587	0.712346	0.264383	0.23788	0.504525	0.575953	0.201357	0.198449	0.432059	0.689275
Q2FZZ0	Lipoprotein OS=Staphylococcus aureus (strain NCTC 8325 / PS 47) OX=93061 GN=SAOUHSC_00844 PE=3 SV=1	1.03905	0.960947	0.377515	0.358185	0.229191	0.211834	0.259172	0.263116	0.190138	0.178698	0.412621	0.654046
Q2FZZ1	ABC transmembrane type-1 domain-containing protein OS=Staphylococcus aureus (strain NCTC 8325 / PS 47) OX=93061 GN=SAOUHSC_00843 PE=3 SV=1	1.03273	0.967269	0.273067	0.258416	0.159289	0.127494	0.182357	0.203242	0.129052	0.129052	0.713623	0.641005
Q2FZZ2	Methionine import ATP-binding protein MetN 2 OS=Staphylococcus aureus (strain NCTC 8325 / PS 47) OX=93061 GN=metN2 PE=3 SV=1	1.03238	0.967624	0.317685	0.291785	0.21206	0.213679	0.262242	0.267908	0.191825	0.194658	0.273948	0.698792
Q2G012	Extracellular matrix protein-binding protein emp OS=Staphylococcus aureus (strain NCTC 8325 / PS 47) OX=93061 GN=emp PE=3 SV=1	0.983015	1.01699	2.05732	1.83015	0.728238	0.562633	8.06157	5.43949	0.286624	0.265393	1.91176	1.19659
Q2G015	Clumping factor A OS=Staphylococcus aureus (strain NCTC 8325 / PS 47) OX=93061 GN=clfA PE=1 SV=1	0.972196	1.0278	0.420422	0.385906	0.12464	0.108341	0.399329	0.3907	0.114094	0.103547	0.603735	0.600942
Q2G019	DUF5067 domain-containing protein OS=Staphylococcus aureus (strain NCTC 8325 / PS 47) OX=93061 GN=SAOUHSC_00808 PE=1 SV=1	1.03574	0.964261	1.31955	1.28171	0.444989	0.402242	0.421163	0.383322	0.453399	0.414856	0.229537	0.526986
Q2G021	Uncharacterized protein OS=Staphylococcus aureus (strain NCTC 8325 / PS 47) OX=93061 GN=SAOUHSC_00806 PE=4 SV=1	1.03893	0.961071	1.56204	1.46796	0.657745	0.658556	0.5588	0.526358	0.546634	0.52717	0.117203	0.450258
Q2G034	Uncharacterized protein OS=Staphylococcus aureus (strain NCTC 8325 / PS 47) OX=93061 GN=SAOUHSC_00793 PE=4 SV=1	0.937787	1.06221	0.487895	0.362243	0.30095	0.234753	0.610481	0.606191	0.208397	0.164266	0.685739	0.898669
Q2G035	Epimerase family protein SAOUHSC_00792 OS=Staphylococcus aureus (strain NCTC 8325 / PS 47) OX=93061 GN=SAOUHSC_00792 PE=3 SV=1	0.999058	1.00094	0.709576	0.682575	0.367975	0.37237	0.890424	0.95259	0.328414	0.334066	0.465006	0.780254
Q2G082	MFS domain-containing protein OS=Staphylococcus aureus (strain NCTC 8325 / PS 47) OX=93061 GN=SAOUHSC_00738 PE=3 SV=1	1.0468	0.953199	0.426793	0.463718	1.15758	1.10605	0.828682	0.737656	0.930013	0.876771	0.81857	0.762422
Q2G084	Putative lipid kinase SAOUHSC_00736 OS=Staphylococcus aureus (strain NCTC 8325 / PS 47) OX=93061 GN=SAOUHSC_00736 PE=3 SV=1	0.990523	1.00948	0.732738	0.700785	0.152721	0.131059	0.742486	0.818846	0.115895	0.0882751	0.927981	0.763793
Q2G087	Histidinol-phosphate aminotransferase OS=Staphylococcus aureus (strain NCTC 8325 / PS 47) OX=93061 GN=hisC PE=3 SV=1	1.00113	0.998871	0.556433	0.540068	0.422122	0.418172	0.559255	0.5807	0.402935	0.354402	0.568118	0.649652
Q2G0A2	Quinolone resistance protein NorA OS=Staphylococcus aureus (strain NCTC 8325 / PS 47) OX=93061 GN=SAOUHSC_00703 PE=3 SV=1	0.986189	1.01381	0.674699	0.595357	0.500147	0.487805	0.652953	0.61769	0.377902	0.355569	0.887432	0.691489
Q2G0B5	Uncharacterized protein OS=Staphylococcus aureus (strain NCTC 8325 / PS 47) OX=93061 GN=SAOUHSC_00690 PE=4 SV=1	0.9688	1.0312	0.838855	0.797684	0.389836	0.380187	0.745577	0.797041	0.354455	0.354455	0.858029	0.802472
Q2G0B6	UPF0178 protein SAOUHSC_00689 OS=Staphylococcus aureus (strain NCTC 8325 / PS 47) OX=93061 GN=SAOUHSC_00689 PE=3 SV=1	0.936031	1.06397	0.847911	0.928198	0.410574	0.469974	1.23303	1.38381	0.399478	0.48107	1.15934	0.83017
Q2G0B9	Uncharacterized protein OS=Staphylococcus aureus (strain NCTC 8325 / PS 47) OX=93061 GN=SAOUHSC_00686 PE=4 SV=1	0.994539	1.00546	0.804612	0.787015	0.433252	0.416869	0.74818	0.815534	0.455704	0.473301	1.0988	0.881369
Q2G0E2	N-acetyltransferase domain-containing protein OS=Staphylococcus aureus (strain NCTC 8325 / PS 47) OX=93061 GN=SAOUHSC_00663 PE=4 SV=1	0.996485	1.00351	0.860574	0.825425	0.541886	0.608084	0.436438	0.503808	0.424136	0.457528	#VALUE!	#VALUE!
Q2G0F0	Uncharacterized protein OS=Staphylococcus aureus (strain NCTC 8325 / PS 47) OX=93061 GN=SAOUHSC_00619 PE=3 SV=1	1.00325	0.996752	1.01624	0.964273	0.12703	0.103934	1.08625	1.29556	0.111151	0.0649585	1.21518	1.00354
Q2G0G7	Uncharacterized protein OS=Staphylococcus aureus (strain NCTC 8325 / PS 47) OX=93061 GN=SAOUHSC_00602 PE=4 SV=1	1.02899	0.971014	0.905797	0.902503	0.720026	0.671937	0.460474	0.500659	0.752306	0.849802	0.862878	0.714639
Q2G0I0	Uncharacterized protein OS=Staphylococcus aureus (strain NCTC 8325 / PS 47) OX=93061 GN=SAOUHSC_00585 PE=4 SV=1	0.915915	1.08409	0.921689	0.915193	0.555034	0.498737	0.396969	0.472032	0.672681	0.724648	0.808974	0.65
Q2G0I3	Uncharacterized protein OS=Staphylococcus aureus (strain NCTC 8325 / PS 47) OX=93061 GN=SAOUHSC_00582 PE=4 SV=1	0.98996	1.01004	1.0261	1.06091	0.664659	0.73494	0.517403	0.527443	0.631191	0.621821	0.857398	0.763225
Q2G0I4	Uncharacterized protein OS=Staphylococcus aureus (strain NCTC 8325 / PS 47) OX=93061 GN=SAOUHSC_00581 PE=3 SV=1	0.969975	1.03002	1.04062	1.04839	0.719887	0.712822	0.528435	0.565878	0.493818	0.409043	0.690841	0.827935
Q2G0J4	Uncharacterized protein OS=Staphylococcus aureus (strain NCTC 8325 / PS 47) OX=93061 GN=SAOUHSC_00569 PE=4 SV=1	0.976222	1.02378	0.866579	0.808454	0.247028	0.229855	1.0218	1.09511	0.219287	0.192867	1.12153	1.07548
Q2G0K4	Proline/betaine transporter, putative OS=Staphylococcus aureus (strain NCTC 8325 / PS 47) OX=93061 GN=SAOUHSC_00556 PE=4 SV=1	1.00663	0.993368	0.773093	0.696826	0.270014	0.25154	0.449076	0.535765	0.165324	0.148745	1.0081	1.14569
Q2G0K6	SIS domain protein OS=Staphylococcus aureus (strain NCTC 8325 / PS 47) OX=93061 GN=SAOUHSC_00554 PE=3 SV=1	0.983685	1.01632	0.959211	0.953093	0.526173	0.515976	0.895989	0.992522	0.494222	0.484024	0.824533	0.855339
Q2G0K7	3-hexulose-6-phosphate synthase OS=Staphylococcus aureus (strain NCTC 8325 / PS 47) OX=93061 GN=SAOUHSC_00553 PE=3 SV=1	1.00547	0.994532	1.00547	1.01495	0.454247	0.441852	0.847248	0.949326	0.438935	0.409041	0.706266	0.82144
Q2G0M7	Protein/nucleic acid deglycase HchA OS=Staphylococcus aureus (strain NCTC 8325 / PS 47) OX=93061 GN=hchA PE=1 SV=1	0.979658	1.02034	0.737488	0.71876	0.354537	0.333871	0.692283	0.774943	0.366161	0.352599	0.887924	0.856745
Q2G0S5	Putative septation protein SpoVG OS=Staphylococcus aureus (strain NCTC 8325 / PS 47) OX=93061 GN=spoVG PE=3 SV=1	1.00104	0.998962	0.665628	0.622015	0.293873	0.250779	0.579958	0.646417	0.284008	0.232606	0.681931	0.83542
Q2G0S6	Uncharacterized protein OS=Staphylococcus aureus (strain NCTC 8325 / PS 47) OX=93061 GN=SAOUHSC_00468 PE=3 SV=1	0.968845	1.03115	0.795357	0.775199	0.53146	0.522908	0.698839	0.756261	0.427611	0.397679	0.835875	0.865591
Q2G0S7	Pur operon repressor OS=Staphylococcus aureus (strain NCTC 8325 / PS 47) OX=93061 GN=SAOUHSC_00467 PE=3 SV=1	1.00907	0.990927	0.255995	0.265068	0.764744	0.787427	0.635126	0.613091	0.73882	0.779002	#VALUE!	0.0772617
Q2G0U9	N-acetylmuramoyl-L-alanine amidase sle1 OS=Staphylococcus aureus (strain NCTC 8325 / PS 47) OX=93061 GN=sle1 PE=1 SV=1	0.990912	1.00909	0.693369	0.501515	0.54729	0.601144	0.652979	0.558734	0.38169	0.490071	0.91052	0.7924
Q2G0V0	Lipoprotein OS=Staphylococcus aureus (strain NCTC 8325 / PS 47) OX=93061 GN=SAOUHSC_00426 PE=3 SV=1	1.01809	0.981905	0.546035	0.508781	0.401809	0.374135	0.436402	0.425758	0.335285	0.357637	0.387448	0.810895
Q2G0V2	Methionine import ATP-binding protein MetN 1 OS=Staphylococcus aureus (strain NCTC 8325 / PS 47) OX=93061 GN=metN1 PE=3 SV=1	1.03649	0.963511	0.58383	0.554257	0.3544	0.356785	0.304794	0.272836	0.270928	0.28476	0.388769	0.670977
Q2G0X2	Uncharacterized protein OS=Staphylococcus aureus (strain NCTC 8325 / PS 47) OX=93061 GN=SAOUHSC_00401 PE=1 SV=1	1.19617	0.803828	0.611005	0.689952	0.351196	0.403828	0.288517	0.279426	0.369856	0.207177	0.66981	0.792562
Q2G0Y7	Inosine-5'-monophosphate dehydrogenase OS=Staphylococcus aureus (strain NCTC 8325 / PS 47) OX=93061 GN=guaB PE=3 SV=1	1.02505	0.974952	0.603083	0.587669	0.579961	0.563905	0.406551	0.398202	0.587026	0.56262	0.414017	0.656167
Q2G0Y8	Xanthine permease, putative OS=Staphylococcus aureus (strain NCTC 8325 / PS 47) OX=93061 GN=SAOUHSC_00373 PE=3 SV=1	1.05566	0.944337	0.625865	0.57491	0.546109	0.58931	0.296317	0.326779	0.573802	0.534478	0.791221	0.7201
Q2G0Y9	Xanthine phosphoribosyltransferase OS=Staphylococcus aureus (strain NCTC 8325 / PS 47) OX=93061 GN=xpt PE=3 SV=1	1.02137	0.978632	0.520299	0.507479	0.472222	0.525107	0.258013	0.265491	0.503205	0.485043	0.451737	0.6338
Q2G0Z4	Uncharacterized protein OS=Staphylococcus aureus (strain NCTC 8325 / PS 47) OX=93061 GN=SAOUHSC_00367 PE=3 SV=1	1.00182	0.998183	0.888283	1.01544	0.858311	0.914623	0.589464	0.521344	0.988193	0.996367	0.289749	0.707238
Q2G105	Uncharacterized protein OS=Staphylococcus aureus (strain NCTC 8325 / PS 47) OX=93061 GN=SAOUHSC_00356 PE=4 SV=1	1.01633	0.98367	0.70485	0.674628	0.0960273	0.0789666	0.643432	0.664392	0.0697051	0.0536193	0.334499	0.581092
Q2G122	5-methyltetrahydropteroyltriglutamate--homocysteine methyltransferase OS=Staphylococcus aureus (strain NCTC 8325 / PS 47) OX=93061 GN=metE PE=3 SV=1	1.06168	0.938319	0.673698	0.576542	0.514541	0.470438	0.552253	0.541387	0.459572	0.494088	0.432225	0.531043
Q2G126	Uncharacterized protein OS=Staphylococcus aureus (strain NCTC 8325 / PS 47) OX=93061 GN=SAOUHSC_00330 PE=4 SV=1	1.09731	0.902694	0.566086	0.571791	0.59588	0.644057	0.565452	0.477338	0.751189	0.619334	0.319154	0.694074
Q2G132	Ribosomal-protein-serine acetyltransferase, putative OS=Staphylococcus aureus (strain NCTC 8325 / PS 47) OX=93061 GN=SAOUHSC_00324 PE=4 SV=1	1.0226	0.977397	0.530008	0.508184	0.387114	0.368407	0.511821	0.522733	0.371005	0.39127	0.767643	0.505564
Q2G136	Bac_luciferase domain-containing protein OS=Staphylococcus aureus (strain NCTC 8325 / PS 47) OX=93061 GN=SAOUHSC_00319 PE=4 SV=1	1.01367	0.986333	0.786636	0.757783	0.515566	0.474563	1.12604	1.19286	0.53227	0.542141	1.12359	0.729708
Q2G146	3Beta_HSD domain-containing protein OS=Staphylococcus aureus (strain NCTC 8325 / PS 47) OX=93061 GN=SAOUHSC_00309 PE=4 SV=1	0.992706	1.00729	0.965067	0.948944	0.317083	0.31094	1.16545	1.30825	0.323992	0.311708	0.896031	0.867613
Q2G155	Lipase 2 OS=Staphylococcus aureus (strain NCTC 8325 / PS 47) OX=93061 GN=lip2 PE=1 SV=1	1.07652	0.923478	1.2713	1.17826	0.502609	0.513913	0.845217	0.598261	0.513913	0.658261	0.291284	0.285762
Q2G158	Uncharacterized protein OS=Staphylococcus aureus (strain NCTC 8325 / PS 47) OX=93061 GN=SAOUHSC_00297 PE=4 SV=1	1.01819	0.981805	0.843247	0.770469	0.681596	0.6662	0.537439	0.515045	0.6676	0.620714	0.0819192	0.641625
Q2G165	PTS_EIIC domain-containing protein OS=Staphylococcus aureus (strain NCTC 8325 / PS 47) OX=93061 GN=SAOUHSC_00290 PE=4 SV=1	0.925219	1.07478	1.27844	1.17741	0.636436	0.611774	0.824185	0.651551	0.441527	0.396181	0.952991	0.722222
Q2G167	ABC transporter, ATP-binding protein, putative OS=Staphylococcus aureus (strain NCTC 8325 / PS 47) OX=93061 GN=SAOUHSC_00287 PE=4 SV=1	0.945657	1.05434	0.768559	0.671519	0.201359	0.195536	0.501698	0.585638	0.177584	0.170306	0.278078	0.73211
Q2G168	Uncharacterized protein OS=Staphylococcus aureus (strain NCTC 8325 / PS 47) OX=93061 GN=SAOUHSC_00285 PE=4 SV=1	1.00542	0.994581	0.752217	0.668966	0.215271	0.185714	0.446798	0.541379	0.176355	0.154187	0.712535	0.77475
Q2G174	DUF4467 domain-containing protein OS=Staphylococcus aureus (strain NCTC 8325 / PS 47) OX=93061 GN=SAOUHSC_00279 PE=4 SV=1	1.00505	0.994949	0.766955	0.905483	0.872294	0.897547	0.260462	0.272006	0.849206	0.839105	0.262811	0.465449
Q2G179	Type VII secretion system protein EssD OS=Staphylococcus aureus (strain NCTC 8325 / PS 47) OX=93061 GN=essD PE=1 SV=1	1.12135	0.878652	0.980524	0.992509	0.588764	0.517603	0.441199	0.489888	0.726592	0.61573	0.0406371	0.413176
Q2G180	Uncharacterized protein OS=Staphylococcus aureus (strain NCTC 8325 / PS 47) OX=93061 GN=SAOUHSC_00267 PE=4 SV=1	1.05451	0.945495	0.965517	0.969967	0.416574	0.40267	0.335373	0.343715	0.543382	0.510011	#VALUE!	0.216521
Q2G181	Type VII secretion system protein EsaE OS=Staphylococcus aureus (strain NCTC 8325 / PS 47) OX=93061 GN=essE PE=1 SV=1	1.01357	0.986429	0.782143	0.736429	0.329286	0.293571	1.32929	1.42643	0.360714	0.375714	0.524324	0.503475
Q2G182	Type VII secretion system extracellular protein B OS=Staphylococcus aureus (strain NCTC 8325 / PS 47) OX=93061 GN=esxB PE=1 SV=1	1.0934	0.906597	1.08815	1.16521	0.498541	0.492703	0.5108	0.41798	0.625803	0.602452	0.0188519	0.347056
Q2G183	Uncharacterized protein OS=Staphylococcus aureus (strain NCTC 8325 / PS 47) OX=93061 GN=SAOUHSC_00264 PE=4 SV=1	0.743093	1.25691	1.08948	1.25443	0.357938	0.533608	0.677938	0.385155	0.430515	0.414021	0.53305	0.425683
Q2G184	Type VII secretion system protein EssC OS=Staphylococcus aureus (strain NCTC 8325 / PS 47) OX=93061 GN=essC PE=1 SV=1	1.04234	0.957663	1.05419	0.951736	0.625741	0.652837	0.594412	0.548688	0.750212	0.765453	0.425859	0.448692
Q2G185	Type VII secretion system protein EssB OS=Staphylococcus aureus (strain NCTC 8325 / PS 47) OX=93061 GN=essB PE=1 SV=1	1.06128	0.938724	1.01292	0.953731	0.576073	0.595248	0.489371	0.426845	0.671113	0.576907	0.191626	0.344895
Q2G186	Type VII secretion system accessory factor EsaB OS=Staphylococcus aureus (strain NCTC 8325 / PS 47) OX=93061 GN=SAOUHSC_00260 PE=3 SV=1	1.06459	0.935407	1.06778	1.02233	0.751196	0.706539	0.570973	0.46571	0.770335	0.742424
Q2G188	Type VII secretion system accessory factor EsaA OS=Staphylococcus aureus (strain NCTC 8325 / PS 47) OX=93061 GN=esaA PE=1 SV=1	1.04305	0.956947	1.26517	1.19961	0.838552	0.817025	0.7182	0.651663	1.02348	0.984344	0.199551	0.349127
Q2G189	Type VII secretion system extracellular protein A OS=Staphylococcus aureus (strain NCTC 8325 / PS 47) OX=93061 GN=esxA PE=1 SV=1	1.06016	0.939844	1.21798	1.12031	0.639066	0.607926	0.625619	0.607219	0.617127	0.611465	0.2559	0.371624
Q2G1C2	Teichoic acid ribitol-phosphate polymerase TarK OS=Staphylococcus aureus (strain NCTC 8325 / PS 47) OX=93061 GN=tarK PE=1 SV=1	1.03881	0.961189	1.15772	1.06028	2.25599	2.19323	1.52436	1.45169	1.98018	1.97027	0.181594	0.688369
Q2G1C6	Uncharacterized protein OS=Staphylococcus aureus (strain NCTC 8325 / PS 47) OX=93061 GN=SAOUHSC_00199 PE=3 SV=1	1.01105	0.988947	0.441236	0.388901	0.214753	0.212046	0.235958	0.206632	0.277916	0.305436	#VALUE!	0.530647
Q2G1C8	Uncharacterized protein OS=Staphylococcus aureus (strain NCTC 8325 / PS 47) OX=93061 GN=SAOUHSC_00197 PE=3 SV=1	0.983639	1.01636	0.219699	0.160267	0.185643	0.148915	0.209349	0.229382	0.204007	0.229716	0.140243	0.18146
Q2G1C9	6-phosphogluconate dehydrogenase, decarboxylating OS=Staphylococcus aureus (strain NCTC 8325 / PS 47) OX=93061 GN=SAOUHSC_00196 PE=3 SV=1	1.00246	0.997539	0.272992	0.218841	0.236742	0.243007	0.27881	0.311927	0.29134	0.29313	0.47032	0.477484
Q2G1D0	Acetoacetyl-CoA thiolase OS=Staphylococcus aureus (strain NCTC 8325 / PS 47) OX=93061 GN=SAOUHSC_00195 PE=3 SV=1	0.971195	1.0288	0.329316	0.2762	0.274157	0.263126	0.295812	0.281103	0.286006	0.33381	0.436625	0.311399
Q2G1H1	Isochorismatase domain-containing protein OS=Staphylococcus aureus (strain NCTC 8325 / PS 47) OX=93061 GN=SAOUHSC_00152 PE=4 SV=1	0.896854	1.10315	0.785662	0.683248	0.283102	0.414045	1.24214	1.28091	0.256035	0.216533	1.20871	1.00905
Q2G1H8	ACPS domain-containing protein OS=Staphylococcus aureus (strain NCTC 8325 / PS 47) OX=93061 GN=SAOUHSC_00145 PE=4 SV=1	1.02932	0.97068	1.49431	1.42118	0.268368	0.267679	0.758882	0.744395	0.398068	0.418075	1.4956	0.990466
Q2G1H9	Acyl-CoA synthetase OS=Staphylococcus aureus (strain NCTC 8325 / PS 47) OX=93061 GN=SAOUHSC_00144 PE=3 SV=1	1.03133	0.968668	1.33681	1.24021	0.321149	0.342907	1.047	1.01654	0.510879	0.577023	1.0043	1.01352
Q2G1I3	Uncharacterized protein OS=Staphylococcus aureus (strain NCTC 8325 / PS 47) OX=93061 GN=SAOUHSC_00139 PE=3 SV=1	0.973818	1.02618	0.912727	1.04	0.482909	0.478545	0.603636	0.609455	0.482182	0.508364	0.307851	0.842261
Q2G1I7	Uncharacterized protein OS=Staphylococcus aureus (strain NCTC 8325 / PS 47) OX=93061 GN=SAOUHSC_00135 PE=4 SV=1	1.04213	0.957871	0.974976	1.03389	0.388343	0.368704	0.546088	0.563826	0.401014	0.426988	0.745656	0.784157
Q2G1I8	Uncharacterized protein OS=Staphylococcus aureus (strain NCTC 8325 / PS 47) OX=93061 GN=SAOUHSC_00134 PE=4 SV=1	1.03007	0.96993	1.12148	1.07048	0.245369	0.222276	0.653837	0.715901	0.199663	0.188116	0.627793	0.669013
Q2G1J3	UDP-N-acetylglucosamine 2-epimerase OS=Staphylococcus aureus (strain NCTC 8325 / PS 47) OX=93061 GN=SAOUHSC_00129 PE=3 SV=1	0.985067	1.01493	0.596811	0.603392	0.248038	0.232852	0.21058	0.192356	0.402936	0.408504	0.656856	0.619751
Q2G1J4	Cap5O protein/UDP-N-acetyl-D-mannosaminuronic acid dehydrogenase OS=Staphylococcus aureus (strain NCTC 8325 / PS 47) OX=93061 GN=SAOUHSC_00128 PE=3 SV=1	0.992449	1.00755	0.520039	0.523136	0.164569	0.165731	0.123136	0.121588	0.193998	0.197096	0.264985	0.418638
Q2G1J5	Cap5N protein/UDP-glucose 4-epimerase, putative OS=Staphylococcus aureus (strain NCTC 8325 / PS 47) OX=93061 GN=SAOUHSC_00127 PE=4 SV=1	0.986614	1.01339	0.647679	0.627172	0.375961	0.379949	0.354315	0.349758	0.512105	0.509257	0.687782	0.577172
Q2G1J6	Capsular polysaccharide biosynthesis protein Cap8M OS=Staphylococcus aureus (strain NCTC 8325 / PS 47) OX=93061 GN=SAOUHSC_00126 PE=3 SV=1	1.02378	0.976223	0.483789	0.806052	0.142661	0.118294	0.117115	0.127726	0.229122	0.215759	0.491275	0.481264
Q2G1J7	Cap5L protein/glycosyltransferase, putative OS=Staphylococcus aureus (strain NCTC 8325 / PS 47) OX=93061 GN=SAOUHSC_00125 PE=4 SV=1	1.00941	0.990587	0.573497	0.595221	0.233164	0.237992	0.232199	0.226889	0.436881	0.449433	0.417145	0.553402
Q2G1J9	Capsular polysaccharide biosynthesis protein Cap5J, putative OS=Staphylococcus aureus (strain NCTC 8325 / PS 47) OX=93061 GN=SAOUHSC_00123 PE=4 SV=1	0.997945	1.00206	0.52261	0.496917	0.306783	0.311922	0.2852	0.288798	0.45889	0.516958	0.788342	0.769231
Q2G1K0	Capsular polysaccharide biosynthesis protein Cap5I, putative OS=Staphylococcus aureus (strain NCTC 8325 / PS 47) OX=93061 GN=SAOUHSC_00122 PE=4 SV=1	1.02822	0.97178	0.535659	0.545408	0.277065	0.286814	0.295536	0.264238	0.444844	0.475115	0.798598	0.651997
Q2G1K1	Capsular polysaccharide synthesis enzyme O-acetyl transferase Cap5H, putative OS=Staphylococcus aureus (strain NCTC 8325 / PS 47) OX=93061 GN=SAOUHSC_00121 PE=4 SV=1	0.995535	1.00447	0.502233	0.48097	0.208378	0.182862	0.211354	0.17223	0.338082	0.412077	0.353616	0.536504
Q2G1K2	UDP-N-acetylglucosamine 2-epimerase OS=Staphylococcus aureus (strain NCTC 8325 / PS 47) OX=93061 GN=SAOUHSC_00120 PE=3 SV=1	1.02956	0.970443	0.523511	0.531124	0.172862	0.16077	0.19794	0.204657	0.345723	0.366771	0.818469	0.608223
Q2G1K3	Capsular polysaccharide synthesis enzyme Cap8F OS=Staphylococcus aureus (strain NCTC 8325 / PS 47) OX=93061 GN=SAOUHSC_00119 PE=4 SV=1	1.01279	0.987209	0.459302	0.454264	0.0976744	0.0860465	0.124031	0.131395	0.278295	0.287597	0.335501	0.576235
Q2G1K4	Capsular polysaccharide biosynthesis protein Cap5E, putative OS=Staphylococcus aureus (strain NCTC 8325 / PS 47) OX=93061 GN=SAOUHSC_00118 PE=3 SV=1	0.967672	1.03233	0.724803	0.756316	0.223852	0.230916	0.211899	0.205379	0.409671	0.435208	1.20663	0.691721
Q2G1K6	Tyrosine-protein phosphatase OS=Staphylococcus aureus (strain NCTC 8325 / PS 47) OX=93061 GN=SAOUHSC_00116 PE=3 SV=1	0.982161	1.01784	0.486775	0.493746	0.147222	0.129998	0.133279	0.124257	0.313717	0.330121	0.535766	0.514284
Q2G1K7	Non-specific protein-tyrosine kinase OS=Staphylococcus aureus (strain NCTC 8325 / PS 47) OX=93061 GN=SAOUHSC_00115 PE=3 SV=1	1.03174	0.968264	0.617203	0.62552	0.128256	0.121252	0.135697	0.148391	0.359816	0.369884	0.650878	0.571479
Q2G1K8	Capsular polysaccharide biosynthesis protein, putative OS=Staphylococcus aureus (strain NCTC 8325 / PS 47) OX=93061 GN=SAOUHSC_00114 PE=3 SV=1	1.03519	0.964806	0.664425	0.665322	0.153329	0.144811	0.164089	0.172159	0.387805	0.416499	0.645174	0.626544
Q2G1P5	MFS domain-containing protein OS=Staphylococcus aureus (strain NCTC 8325 / PS 47) OX=93061 GN=SAOUHSC_00058 PE=4 SV=1	0.962271	1.03773	0.945935	0.907818	0.529755	0.495527	0.881369	0.869701	0.371062	0.346169	0.375897	0.79399
Q2G1P6	M20_dimer domain-containing protein OS=Staphylococcus aureus (strain NCTC 8325 / PS 47) OX=93061 GN=SAOUHSC_00057 PE=4 SV=1	0.984523	1.01548	0.761879	0.669563	0.174314	0.142818	0.699973	0.786859	0.137388	0.12707	0.562315	0.714087
Q2G1T3	Organic hydroperoxide resistance protein-like OS=Staphylococcus aureus (strain NCTC 8325 / PS 47) OX=93061 GN=SAOUHSC_00831 PE=3 SV=1	0.998621	1.00138	0.771988	0.73394	0.173697	0.146678	0.783568	0.894403	0.132341	0.130135	0.890284	0.573034
Q2G1U6	Regulatory protein Spx OS=Staphylococcus aureus (strain NCTC 8325 / PS 47) OX=93061 GN=spxA PE=3 SV=1	1.05653	0.943472	0.656124	0.660162	0.641319	0.734186	0.502692	0.533647	0.614401	0.718035	1.22254	0.870481
Q2G1Y2	Uncharacterized protein OS=Staphylococcus aureus (strain NCTC 8325 / PS 47) OX=93061 GN=SAOUHSC_02923 PE=4 SV=1	1.00302	0.996979	0.596845	0.624371	0.52568	0.533065	1.02518	1.00973	0.483384	0.475999	1.41798	1.07414
Q2G219	PTS system, glucose-specific IIBC component, putative OS=Staphylococcus aureus (strain NCTC 8325 / PS 47) OX=93061 GN=SAOUHSC_00209 PE=4 SV=1	1.06374	0.936258	1.03477	0.889073	0.715232	0.697848	0.889073	0.783113	0.625828	0.605132	0.191709	0.69875
Q2G245	Uncharacterized protein OS=Staphylococcus aureus (strain NCTC 8325 / PS 47) OX=93061 GN=SAOUHSC_01854 PE=4 SV=1	0.975716	1.02428	0.734122	0.644458	0.346202	0.297634	0.533624	0.590286	0.287049	0.264633	0.572443	0.651531
Q2G247	UPF0478 protein SAOUHSC_01855 OS=Staphylococcus aureus (strain NCTC 8325 / PS 47) OX=93061 GN=SAOUHSC_01855 PE=3 SV=1	0.987931	1.01207	0.783633	0.740065	0.392699	0.379158	0.663527	0.72358	0.366205	0.355019	0.517481	0.800829
Q2G248	Chorismate mutase domain-containing protein OS=Staphylococcus aureus (strain NCTC 8325 / PS 47) OX=93061 GN=SAOUHSC_01852 PE=4 SV=1	1.03436	0.965643	0.521739	0.493767	0.507145	0.488294	0.545455	0.515658	0.447552	0.408027	0.387572	0.631937
Q2G253	GRAM_POS_ANCHORING domain-containing protein OS=Staphylococcus aureus (strain NCTC 8325 / PS 47) OX=93061 GN=SAOUHSC_00025 PE=3 SV=1	1.05023	0.949766	1.20794	1.29322	1.04322	1.21262	0.859813	0.738318	1.39252	1.34463	0.36603	0.470987
Q2G264	Uncharacterized protein OS=Staphylococcus aureus (strain NCTC 8325 / PS 47) OX=93061 GN=SAOUHSC_01180 PE=4 SV=1	1.05232	0.947677	1.43324	1.37463	0.719967	0.6982	0.3491	0.345751	0.757639	0.697363	0.186496	0.383996
Q2G272	Urease accessory protein UreD OS=Staphylococcus aureus (strain NCTC 8325 / PS 47) OX=93061 GN=ureD PE=3 SV=1	1.01017	0.989834	0.841557	0.63278	0.252418	0.222167	0.373419	0.382842	0.164146	0.216712	1.41454	1.0678
Q2G273	Urease accessory protein UreG OS=Staphylococcus aureus (strain NCTC 8325 / PS 47) OX=93061 GN=ureG PE=3 SV=1	1.01625	0.983746	0.740165	0.644523	0.236042	0.213899	0.28881	0.293522	0.196466	0.182332	0.965766	0.916655
Q2G281	Uncharacterized protein OS=Staphylococcus aureus (strain NCTC 8325 / PS 47) OX=93061 GN=SAOUHSC_01998 PE=3 SV=1	1.00832	0.991682	1.02403	1.06007	0.989834	1.01017	0.786506	0.768946	0.99353	0.98244	0.436144	0.573807
Q2G2A1	CMP/dCMP-type deaminase domain-containing protein OS=Staphylococcus aureus (strain NCTC 8325 / PS 47) OX=93061 GN=SAOUHSC_01692 PE=3 SV=1	0.979096	1.0209	0.98493	0.988819	1.05105	1.02771	1.12883	1.09188	1.04229	1.07244	0.0842223	0.740163
Q2G2C1	Pyruvate carboxylase OS=Staphylococcus aureus (strain NCTC 8325 / PS 47) OX=93061 GN=SAOUHSC_01064 PE=4 SV=1	1.03027	0.969732	0.821886	0.767171	1.38417	1.3213	0.828871	0.830035	1.52736	1.51921	0.4198	0.565088
Q2G2D4	EIICB-Lac OS=Staphylococcus aureus (strain NCTC 8325 / PS 47) OX=93061 GN=SAOUHSC_02450 PE=4 SV=1	1.01374	0.986262	0.761724	0.668877	0.504974	0.44055	0.925628	0.991	1.31786	1.40597	2.37753	2.2967
Q2G2D5	6-phospho-beta-galactosidase OS=Staphylococcus aureus (strain NCTC 8325 / PS 47) OX=93061 GN=lacG PE=3 SV=1	1.03406	0.965936	0.711153	0.570229	0.381708	0.384508	0.75315	0.792347	1.57723	1.59309	1.66401	1.87572
Q2G2G0	DM13 domain-containing protein OS=Staphylococcus aureus (strain NCTC 8325 / PS 47) OX=93061 GN=SAOUHSC_00717 PE=4 SV=1	1.06542	0.934579	0.992353	0.906542	0.981308	0.953271	0.468989	0.485132	1.26423	1.31011	0.307258	0.699395
Q2G2G3	Divalent metal cation transporter MntH OS=Staphylococcus aureus (strain NCTC 8325 / PS 47) OX=93061 GN=mntH PE=3 SV=1	1	1	0.514107	0.43305	0.161666	0.142857	0.37528	0.348858	0.163009	0.150918	1.17005	0.906822
Q2G2G5	DUF4064 domain-containing protein OS=Staphylococcus aureus (strain NCTC 8325 / PS 47) OX=93061 GN=SAOUHSC_01051 PE=4 SV=1	1.05848	0.941519	0.47188	0.573605	0.528344	0.44544	0.397939	0.527448	0.50773	0.474569	0.924682	0.707583
Q2G2K5	Urease subunit alpha OS=Staphylococcus aureus (strain NCTC 8325 / PS 47) OX=93061 GN=ureC PE=3 SV=1	1.02717	0.972834	0.809836	0.669321	0.150351	0.135363	0.180796	0.180796	0.144731	0.121311	1.06571	0.903868
Q2G2K6	Urease subunit beta OS=Staphylococcus aureus (strain NCTC 8325 / PS 47) OX=93061 GN=ureB PE=3 SV=1	0.973236	1.02676	0.868343	0.74831	0.331441	0.308191	0.294674	0.298459	0.28332	0.265477	0.664677	0.99092
Q2G2K7	Urease accessory protein UreF OS=Staphylococcus aureus (strain NCTC 8325 / PS 47) OX=93061 GN=ureF PE=3 SV=1	1.01651	0.983489	0.756986	0.636325	0.230737	0.2337	0.287045	0.324301	0.215495	0.232007	1.42995	1.25516
Q2G2K8	Urease accessory protein UreE OS=Staphylococcus aureus (strain NCTC 8325 / PS 47) OX=93061 GN=ureE PE=3 SV=1	1.0527	0.947295	0.803514	0.708738	0.273232	0.253352	0.316227	0.299584	0.216828	0.200185	0.994581	0.922112
Q2G2L4	Uncharacterized protein OS=Staphylococcus aureus (strain NCTC 8325 / PS 47) OX=93061 GN=SAOUHSC_02814 PE=4 SV=1	1.04872	0.951278	1.08961	1.07462	0.541056	0.502215	0.479046	0.487223	0.521976	0.550596	1.12799	0.913203
Q2G2L6	Uncharacterized protein OS=Staphylococcus aureus (strain NCTC 8325 / PS 47) OX=93061 GN=SAOUHSC_02812 PE=4 SV=1	0.973904	1.0261	0.362055	0.318398	0.0699163	0.0558017	0.157886	0.176268	0.0528475	0.0420154	0.465729	0.633623
Q2G2L7	RelA_SpoT domain-containing protein OS=Staphylococcus aureus (strain NCTC 8325 / PS 47) OX=93061 GN=SAOUHSC_02811 PE=4 SV=1	1.0003	0.999699	1.00932	0.979261	0.335437	0.332432	0.498347	0.485723	0.44725	0.496543	0.716787	0.8952
Q2G2L8	HTH merR-type domain-containing protein OS=Staphylococcus aureus (strain NCTC 8325 / PS 47) OX=93061 GN=SAOUHSC_02810 PE=4 SV=1	1.01465	0.985354	0.906854	0.891037	0.234329	0.216755	0.601054	0.616872	0.369654	0.35208	0.827011	0.818752
Q2G2M0	Tautomerase OS=Staphylococcus aureus (strain NCTC 8325 / PS 47) OX=93061 GN=SAOUHSC_01362 PE=3 SV=1	1.17253	0.827473	0.830759	1.64804	2.00756	1.71311	0.635557	0.580348	0.446599	0.463687	0.679288	0.816978
Q2G2P5	Nickel-binding protein NikA OS=Staphylococcus aureus (strain NCTC 8325 / PS 47) OX=93061 GN=nikA PE=1 SV=2	0.994125	1.00587	1.02219	0.98107	0.223238	0.220627	0.52154	0.513708	0.293081	0.289164	1.09063	0.984676
Q2G2R0	Galactose-6-phosphate isomerase subunit LacB OS=Staphylococcus aureus (strain NCTC 8325 / PS 47) OX=93061 GN=lacB PE=3 SV=1	0.869106	1.13089	0.564315	0.594493	0.342512	0.383252	0.593738	0.531875	0.91739	0.994342	1.76107	1.79577
Q2G2R4	Galactose-6-phosphate isomerase subunit LacA OS=Staphylococcus aureus (strain NCTC 8325 / PS 47) OX=93061 GN=lacA PE=3 SV=1	1.00771	0.992294	0.663486	0.541651	0.446239	0.42422	0.623119	0.673028	1.10018	1.24844	2.02865	2.01303
Q2G2T0	Uncharacterized protein OS=Staphylococcus aureus (strain NCTC 8325 / PS 47) OX=93061 GN=SAOUHSC_01969 PE=4 SV=1	0.992509	1.00749	0.808989	0.786517	0.459426	0.48377	0.709738	0.771536	0.465668	0.435081	0.899271	0.817307
Q2G2T4	AB hydrolase-1 domain-containing protein OS=Staphylococcus aureus (strain NCTC 8325 / PS 47) OX=93061 GN=SAOUHSC_00013 PE=3 SV=1	1.04772	0.952285	0.580661	0.482706	0.322646	0.352941	0.450896	0.499874	0.383741	0.528149	0.362337	0.580424
Q2G2T7	Glyco_trans_2-like domain-containing protein OS=Staphylococcus aureus (strain NCTC 8325 / PS 47) OX=93061 GN=SAOUHSC_00713 PE=4 SV=1	1.02317	0.97683	1.25394	1.10287	0.426321	0.372567	1.24374	1.42169	0.37164	0.349398	1.0342	0.931014
Q2G2T8	Aldo_ket_red domain-containing protein OS=Staphylococcus aureus (strain NCTC 8325 / PS 47) OX=93061 GN=SAOUHSC_00712 PE=4 SV=1	0.96158	1.03842	0.90772	0.955835	0.467504	0.427289	0.787074	0.852424	0.484022	0.468941	0.811751	0.710897
Q2G2U9	Transcriptional regulator SarA OS=Staphylococcus aureus (strain NCTC 8325 / PS 47) OX=93061 GN=sarA PE=1 SV=3	0.98023	1.01977	0.757015	0.732781	0.46875	0.477679	0.569515	0.598852	0.498724	0.483418	0.836467	0.832431
Q2G2Y3	DUF4352 domain-containing protein OS=Staphylococcus aureus (strain NCTC 8325 / PS 47) OX=93061 GN=SAOUHSC_01919 PE=4 SV=1	1.04806	0.951941	0.803604	0.67976	0.170055	0.159427	0.302218	0.366451	0.130776	0.118299	0.957381	1.07167
Q2G2Y5	Uncharacterized protein OS=Staphylococcus aureus (strain NCTC 8325 / PS 47) OX=93061 GN=SAOUHSC_01920 PE=4 SV=1	1.04275	0.957247	1.92284	1.75287	0.581856	0.649635	1.13347	1.20959	0.50365	0.445255
Q9EZ11	4-hydroxy-tetrahydrodipicolinate reductase OS=Staphylococcus aureus (strain NCTC 8325 / PS 47) OX=93061 GN=dapB PE=3 SV=3	1.02104	0.978961	0.625247	0.502301	0.364234	0.320184	0.381328	0.39119	0.360947	0.394477	0.417587	0.583403
Q9EZ12	4-hydroxy-tetrahydrodipicolinate synthase OS=Staphylococcus aureus (strain NCTC 8325 / PS 47) OX=93061 GN=dapA PE=3 SV=1	0.979269	1.02073	0.486001	0.435136	0.224407	0.220133	0.270143	0.274845	0.236803	0.229964	0.764453	0.565181
Q9ZAH5	Alanine racemase 1 OS=Staphylococcus aureus (strain NCTC 8325 / PS 47) OX=93061 GN=alr1 PE=3 SV=1	1.03754	0.96246	0.833657	0.79288	0.462136	0.464725	0.546926	0.49644	0.517799	0.48932	0.827842	0.900354
Q9ZAH6	Holo-[acyl-carrier-protein] synthase OS=Staphylococcus aureus (strain NCTC 8325 / PS 47) OX=93061 GN=acpS PE=3 SV=1	0.942322	1.05768	0.902668	0.893295	0.452055	0.458544	0.599856	0.560923	0.513338	0.519827	0.621171	1.00954

## Sheet: Upregulated_proteins
	Supplementary Table S1. List of up- and down-regulated proteins in wild type and mutants.
Accession	Description	28823_rep_1	28823_rep_2	65169_rep_1	65169_rep_2	65173_rep_1	65173_rep_2	65174_rep_1	65174_rep_2	65175_rep_1	65175_rep_2	65177_rep_1	65177_rep_2
Q2G0G1	Alcohol dehydrogenase OS=Staphylococcus aureus (strain NCTC 8325 / PS 47) OX=93061 GN=adh PE=3 SV=1	0.92735	1.07265	0.820513	1.25214	1.67521	1.70513	5.73077	5.98291	10.641	10.9402	1.60916	1.29232
Q2FYJ2	Alanine dehydrogenase 1 OS=Staphylococcus aureus (strain NCTC 8325 / PS 47) OX=93061 GN=ald1 PE=3 SV=1	1.03333	0.966667	0.866667	0.982051	1.42821	1.44103	2.28718	2.36154	6.04615	6.06667	0.488814	0.670154
Q2FXL7	Alanine dehydrogenase 2 OS=Staphylococcus aureus (strain NCTC 8325 / PS 47) OX=93061 GN=ald2 PE=3 SV=1	0.974757	1.02524	2.15146	1.94951	2.61553	2.62913	2.73398	2.88738	1.69709	1.77476	2.21132	1.95895
Q2FUX7	Arginine deiminase OS=Staphylococcus aureus (strain NCTC 8325 / PS 47) OX=93061 GN=arcA PE=3 SV=1	0.939424	1.06058	0.967229	0.90566	0.800397	1.62661	5.00497	5.07249	2.143	2.21847	1.18579	0.669036
Q2FZA9	Carbamate kinase 1 OS=Staphylococcus aureus (strain NCTC 8325 / PS 47) OX=93061 GN=arcC1 PE=3 SV=1	0.961102	1.0389	1.03404	1.01297	2.57374	2.65154	1.94814	1.9919	1.51216	1.56726	1.00516	0.588794
Q2FUX8	Ornithine carbamoyltransferase OS=Staphylococcus aureus (strain NCTC 8325 / PS 47) OX=93061 GN=argF PE=3 SV=1	0.955056	1.04494	1.04944	0.988764	0.734831	0.674157	5.47865	5.73708	2.20899	2.19326	1.29627	0.999548
Q2FZB0	Ornithine carbamoyltransferase OS=Staphylococcus aureus (strain NCTC 8325 / PS 47) OX=93061 GN=argF PE=3 SV=1	0.96394	1.03606	0.872471	0.805629	1.20141	1.19965	3.37379	3.62005	2.39402	2.43624	1.13683	0.873113
Q2FVJ6	Adenosylmethionine-8-amino-7-oxononanoate aminotransferase OS=Staphylococcus aureus (strain NCTC 8325 / PS 47) OX=93061 GN=bioA PE=3 SV=1	1.1798	0.820197	0.775862	0.667488	1.29064	1.4335	1.85714	2.03695	2.9532	2.75616	1.82804	1.03115
Q2FVE7	Metal-staphylopine-binding protein CntA OS=Staphylococcus aureus (strain NCTC 8325 / PS 47) OX=93061 GN=cntA PE=1 SV=1	0.968974	1.03103	1.21002	1.2315	3.57279	3.76372	1.71838	1.6611	3.61337	3.55609	1.03409	1.01016
Q2G012	Extracellular matrix protein-binding protein emp OS=Staphylococcus aureus (strain NCTC 8325 / PS 47) OX=93061 GN=emp PE=3 SV=1	0.983015	1.01699	2.05732	1.83015	0.728238	0.562633	8.06157	5.43949	0.286624	0.265393	1.91176	1.19659
Q2G296	Formate--tetrahydrofolate ligase OS=Staphylococcus aureus (strain NCTC 8325 / PS 47) OX=93061 GN=fhs PE=3 SV=1	1.01296	0.987035	1.97926	1.78565	2.10717	2.03803	1.42783	1.44166	2.26275	2.1815	1.37612	1.22873
P14738	Fibronectin-binding protein A OS=Staphylococcus aureus (strain NCTC 8325 / PS 47) OX=93061 GN=fnbA PE=1 SV=1	0.942514	1.05749	3.13708	2.98547	0.305749	0.331017	0.651927	0.518004	0.234997	0.18067	4.01116	3.19826
Q2FZJ6	Bifunctional protein FolD OS=Staphylococcus aureus (strain NCTC 8325 / PS 47) OX=93061 GN=folD PE=3 SV=1	1.0056	0.994404	2.72262	2.65867	1.61631	1.56515	1.5012	1.5028	1.48521	1.44205	2.45844	2.04394
Q2FVK8	2,3-bisphosphoglycerate-dependent phosphoglycerate mutase OS=Staphylococcus aureus (strain NCTC 8325 / PS 47) OX=93061 GN=gpmA PE=3 SV=1	0.972973	1.02703	1.34672	1.37606	1.38996	1.56293	2.10347	2.14981	1.98456	1.99537	1.44389	1.2358
Q2FYU4	GMP reductase OS=Staphylococcus aureus (strain NCTC 8325 / PS 47) OX=93061 GN=guaC PE=3 SV=1	0.953804	1.0462	2.25272	2.30978	3.74728	3.83967	3.75543	3.6413	3.44837	3.36413	3.35704	2.70818
Q2FXU4	Histidine--tRNA ligase OS=Staphylococcus aureus (strain NCTC 8325 / PS 47) OX=93061 GN=hisS PE=3 SV=1	0.991198	1.0088	1.14827	1.11713	2.01896	2.01354	1.27962	1.3067	1.35274	1.31347	1.06306	1.08269
Q2G1X0	Alpha-hemolysin OS=Staphylococcus aureus (strain NCTC 8325 / PS 47) OX=93061 GN=hly PE=1 SV=1	1.03843	0.961571	0.99573	1.08113	1.42101	1.85312	1.04355	0.961571	3.807	3.73356	1.22851	0.630419
Q2G2P7	Histidine ammonia-lyase OS=Staphylococcus aureus (strain NCTC 8325 / PS 47) OX=93061 GN=hutH PE=3 SV=1	0.996678	1.00332	2.66977	2.54618	1.58405	1.60399	1.65714	1.65183	1.0206	1.15349	2.8386	2.04433
Q2FUX3	Immunodominant staphylococcal antigen B OS=Staphylococcus aureus (strain NCTC 8325 / PS 47) OX=93061 GN=isaB PE=2 SV=1	1.04676	0.953244	2.39027	2.22328	0.912214	0.852099	0.76813	0.850191	0.456107	0.372137	0.341567	0.608861
Q2FZE9	Iron-regulated surface determinant protein A OS=Staphylococcus aureus (strain NCTC 8325 / PS 47) OX=93061 GN=isdA PE=1 SV=1	1.10531	0.894694	1.01061	0.899592	1.88898	2.1551	2.36898	1.81061	1.89388	1.95429	0.706693	0.788156
Q2FZE2	Heme oxygenase (staphylobilin-producing) 1 OS=Staphylococcus aureus (strain NCTC 8325 / PS 47) OX=93061 GN=isdG PE=1 SV=1	0.980333	1.01967	1.5643	1.54312	3.73071	4.49017	3.21634	2.78971	7.05598	7.0348	1.73959	1.66925
Q2G1Y5	L-lactate dehydrogenase 2 OS=Staphylococcus aureus (strain NCTC 8325 / PS 47) OX=93061 GN=ldh2 PE=3 SV=1	0.984772	1.01523	1.11269	1.10457	2.08731	2.03452	1.82538	1.78883	4.04873	4.1198	0.518756	0.764403
O33599	Glycyl-glycine endopeptidase LytM OS=Staphylococcus aureus (strain NCTC 8325 / PS 47) OX=93061 GN=lytM PE=1 SV=3	0.906743	1.09326	0.905308	0.760402	1.01004	0.813486	3.56671	3.2439	0.959828	1.14634	1.20318	0.922293
Q2FZV1	Na(+)/H(+) antiporter subunit A1 OS=Staphylococcus aureus (strain NCTC 8325 / PS 47) OX=93061 GN=mnhA1 PE=3 SV=1	0.992837	1.00716	0.965616	0.924069	2.44556	2.44413	1.25788	1.2149	1.58596	1.57163	0.597047	1.10136
Q2G2H7	Na(+)/H(+) antiporter subunit D1 OS=Staphylococcus aureus (strain NCTC 8325 / PS 47) OX=93061 GN=mnhD1 PE=3 SV=1	0.954733	1.04527	0.796982	0.84225	2.46365	2.47599	1.19753	1.2963	1.57202	1.65021	1.31234	1.06373
Q2G2H6	Na(+)/H(+) antiporter subunit F1 OS=Staphylococcus aureus (strain NCTC 8325 / PS 47) OX=93061 GN=mnhF1 PE=3 SV=1	1.00253	0.997475	0.857323	0.804293	2.30808	2.21843	1.12753	1.11616	1.46086	1.5	1.14315	0.939329
P0A088	Peptide methionine sulfoxide reductase MsrB OS=Staphylococcus aureus (strain NCTC 8325 / PS 47) OX=93061 GN=msrB PE=1 SV=1	1.19928	0.80072	0.969988	0.995198	2.12245	1.4886	1.65426	2.18727	2.52941	2.35294	1.04698	0.826441
Q2G160	N-acetylneuraminate lyase OS=Staphylococcus aureus (strain NCTC 8325 / PS 47) OX=93061 GN=nanA PE=1 SV=1	1.02603	0.973966	1.88821	1.53752	2.5758	2.7611	1.67534	1.73354	1.48851	1.5758	0.307063	0.796967
Q2FYG7	Nucleoside diphosphate kinase OS=Staphylococcus aureus (strain NCTC 8325 / PS 47) OX=93061 GN=ndk PE=3 SV=2	1.01382	0.986175	2.21382	1.88018	2.9659	3.22765	1.54654	1.5576	2.08479	2.11797	1.10625	1.10327
Q2G2P8	ADP-dependent (S)-NAD(P)H-hydrate dehydratase OS=Staphylococcus aureus (strain NCTC 8325 / PS 47) OX=93061 GN=nnrD PE=3 SV=2	0.992863	1.00714	1.19905	1.17684	1.57018	1.76051	2.1935	2.15385	1.89056	1.8636	1.40089	1.09648
Q2FYS5	DNA topoisomerase 4 subunit B OS=Staphylococcus aureus (strain NCTC 8325 / PS 47) OX=93061 GN=parE PE=3 SV=1	0.983704	1.0163	1.44741	1.44148	1.38815	1.41926	2.06519	2.02667	1.50519	1.50667	1.43494	1.28774
Q2FWC1	Pyrimidine-nucleoside phosphorylase OS=Staphylococcus aureus (strain NCTC 8325 / PS 47) OX=93061 GN=pdp PE=3 SV=1	0.958929	1.04107	1.46607	1.36964	2.30357	2.3125	2.35714	2.33393	1.76964	1.75536	1.0283	0.922073
Q2G1D8	Formate acetyltransferase OS=Staphylococcus aureus (strain NCTC 8325 / PS 47) OX=93061 GN=pflB PE=3 SV=1	0.968085	1.03191	0.886525	1.01418	1.73404	1.78369	4.73759	4.73759	8.14539	8.20567	2.42496	1.52325
Q2G2S6	Foldase protein PrsA OS=Staphylococcus aureus (strain NCTC 8325 / PS 47) OX=93061 GN=prsA PE=3 SV=1	1.0056	0.994404	1.23421	1.28217	2.42206	2.41886	1.24221	1.2454	2.17746	2.22542	0.990716	0.991498
Q2G163	Pseudouridine-5'-phosphate glycosidase OS=Staphylococcus aureus (strain NCTC 8325 / PS 47) OX=93061 GN=psuG PE=3 SV=1	0.870536	1.12946	1.04613	1.0625	1.43452	1.51042	2.40923	2.69792	1.625	1.6622	1.46516	0.959467
Q2G1G8	PTS system glucose-specific EIICBA component OS=Staphylococcus aureus (strain NCTC 8325 / PS 47) OX=93061 GN=ptsG PE=3 SV=2	0.989862	1.01014	1.37696	1.39724	2.43687	2.33364	1.95392	1.92258	2.31521	2.25438	1.2781	1.41792
Q2G1S3	Adenylosuccinate synthetase OS=Staphylococcus aureus (strain NCTC 8325 / PS 47) OX=93061 GN=purA PE=3 SV=1	0.973085	1.02692	5.01035	4.93996	5.06832	5.10973	4.28571	4.31056	5.52795	5.52381	4.80022	3.82493
Q2G2S0	Adenylosuccinate lyase OS=Staphylococcus aureus (strain NCTC 8325 / PS 47) OX=93061 GN=purB PE=3 SV=1	1.00217	0.997831	3.38829	3.33189	1.78525	1.89588	2.27115	2.20607	1.94794	1.93059	2.97585	2.387
Q2FZJ3	Phosphoribosylaminoimidazole-succinocarboxamide synthase OS=Staphylococcus aureus (strain NCTC 8325 / PS 47) OX=93061 GN=purC PE=3 SV=1	1.03054	0.969456	5.7158	5.56441	2.65073	2.51262	2.31607	2.29482	2.52855	2.34529	4.07917	3.50318
Q2FZI5	Phosphoribosylamine--glycine ligase OS=Staphylococcus aureus (strain NCTC 8325 / PS 47) OX=93061 GN=purD PE=3 SV=1	1.01869	0.981308	4.3014	4.00467	2.23598	2.22897	2.15421	2.10047	2.1986	2.09813	4.43677	3.59029
Q2FZJ5	N5-carboxyaminoimidazole ribonucleotide mutase OS=Staphylococcus aureus (strain NCTC 8325 / PS 47) OX=93061 GN=purE PE=3 SV=1	1.04247	0.957529	5.50322	5.40283	2.57658	2.55084	2.40669	2.28829	2.59202	2.51223	3.97796	3.61287
Q2FZI9	Amidophosphoribosyltransferase OS=Staphylococcus aureus (strain NCTC 8325 / PS 47) OX=93061 GN=purF PE=3 SV=1	1.01736	0.982644	4.97196	4.72897	2.53405	2.58478	2.49132	2.39786	2.55007	2.42724	3.91322	3.28357
Q2FZI6	Bifunctional purine biosynthesis protein PurH OS=Staphylococcus aureus (strain NCTC 8325 / PS 47) OX=93061 GN=purH PE=3 SV=1	1.01565	0.984353	5.37411	5.14936	2.65434	2.60028	2.59175	2.50356	2.75676	2.50071	4.46819	3.84394
Q2FZJ4	N5-carboxyaminoimidazole ribonucleotide synthase OS=Staphylococcus aureus (strain NCTC 8325 / PS 47) OX=93061 GN=purK PE=3 SV=1	1.03979	0.960212	5.35544	4.99735	2.44828	2.45889	2.32361	2.29973	2.6366	2.57825	4.20405	3.38604
Q2FZJ0	Phosphoribosylformylglycinamidine synthase subunit PurL OS=Staphylococcus aureus (strain NCTC 8325 / PS 47) OX=93061 GN=purL PE=3 SV=1	1.00285	0.997151	5.20798	4.82906	2.60114	2.55556	2.44729	2.42165	2.5584	2.52991	4.44531	3.66914
Q2FZI8	Phosphoribosylformylglycinamidine cyclo-ligase OS=Staphylococcus aureus (strain NCTC 8325 / PS 47) OX=93061 GN=purM PE=3 SV=1	1.0491	0.950898	4.10778	3.82754	2.31377	2.20599	1.99521	1.97126	2.36407	2.22994	2.9983	2.45168
Q2FZI7	Phosphoribosylglycinamide formyltransferase OS=Staphylococcus aureus (strain NCTC 8325 / PS 47) OX=93061 GN=purN PE=3 SV=1	1.00701	0.992991	4.07477	3.91121	2.41822	2.4743	2.39019	2.41589	2.40654	2.46495	5.03966	3.98952
Q2FZJ1	Phosphoribosylformylglycinamidine synthase subunit PurQ OS=Staphylococcus aureus (strain NCTC 8325 / PS 47) OX=93061 GN=purQ PE=3 SV=1	1.01837	0.981627	5.28871	5.10236	2.5958	2.60892	2.41995	2.34121	2.58005	2.44357	5.08944	4.28046
Q2FZJ2	Phosphoribosylformylglycinamidine synthase subunit PurS OS=Staphylococcus aureus (strain NCTC 8325 / PS 47) OX=93061 GN=purS PE=3 SV=1	1.10611	0.893891	5.79421	5.81565	2.87031	2.8746	2.37728	2.42658	2.37942	2.6731	3.99352	3.12872
Q2FZ71	Orotidine 5'-phosphate decarboxylase OS=Staphylococcus aureus (strain NCTC 8325 / PS 47) OX=93061 GN=pyrF PE=3 SV=1	0.976288	1.02371	1.30499	1.33279	2.02126	2.16517	2.0834	2.03598	2.16517	2.139	2.07125	1.46275
Q2G1X6	7-cyano-7-deazaguanine synthase OS=Staphylococcus aureus (strain NCTC 8325 / PS 47) OX=93061 GN=queC PE=3 SV=1	1.14779	0.852214	1.24554	1.18344	1.9632	1.46866	1.20299	1.64232	2.6797	2.52214	1.48526	1.32122
Q2FV28	Epoxyqueuosine reductase QueH OS=Staphylococcus aureus (strain NCTC 8325 / PS 47) OX=93061 GN=queH PE=3 SV=1	1.01587	0.984127	1.67965	1.92208	5.41414	5.21789	3.09957	2.87446	4.06349	3.86436	1.08386	0.985016
Q2FXG1	Riboflavin biosynthesis protein RibBA OS=Staphylococcus aureus (strain NCTC 8325 / PS 47) OX=93061 GN=ribBA PE=3 SV=1	1.01239	0.987614	1.27993	1.26342	2.01817	1.90091	1.70438	1.70273	2.10735	2.07102	0.972048	0.996633
Q2FV67	1-pyrroline-5-carboxylate dehydrogenase OS=Staphylococcus aureus (strain NCTC 8325 / PS 47) OX=93061 GN=rocA PE=3 SV=1	1	1	1.92055	1.4905	2.19344	2.26252	1.8342	1.8981	1.75302	1.86701	1.58141	0.904802
Q9RFJ6	HTH-type transcriptional regulator rot OS=Staphylococcus aureus (strain NCTC 8325 / PS 47) OX=93061 GN=rot PE=3 SV=2	1.00814	0.991857	1.20847	1.21987	2.98371	2.57818	2.00489	2.00326	1.91857	1.75733	1.02015	0.999693
Q2FXQ1	50S ribosomal protein L20 OS=Staphylococcus aureus (strain NCTC 8325 / PS 47) OX=93061 GN=rplT PE=1 SV=1	0.990316	1.00968	0.933505	0.777276	1.93028	1.49387	1.1388	1.6643	2.00516	2.18722	1.77261	1.42547
Q2G1R7	Rhodanese domain-containing protein OS=Staphylococcus aureus (strain NCTC 8325 / PS 47) OX=93061 GN=SAOUHSC_00035 PE=3 SV=1	0.93704	1.06296	1.84137	1.82829	1.5879	1.47343	2.06705	2.13737	1.36877	1.46361	1.5282	1.23555
Q2G1R3	tRNA-dihydrouridine synthase OS=Staphylococcus aureus (strain NCTC 8325 / PS 47) OX=93061 GN=SAOUHSC_00039 PE=3 SV=1	0.972477	1.02752	1.19633	1.15229	2.03486	2.1578	2.99633	2.95229	2.49358	2.4844	1.45657	1.50768
Q2G1N4	Periplasmic binding protein, putative OS=Staphylococcus aureus (strain NCTC 8325 / PS 47) OX=93061 GN=SAOUHSC_00074 PE=4 SV=1	0.95212	1.04788	1.54309	1.74555	4.10397	3.98906	2.39672	2.2435	4.9959	5.04241	0.32185	0.771407
Q2G1K9	Aldehyde-alcohol dehydrogenase OS=Staphylococcus aureus (strain NCTC 8325 / PS 47) OX=93061 GN=SAOUHSC_00113 PE=3 SV=1	0.994836	1.00516	0.784854	1.20826	1.4148	1.50086	2.92943	2.99828	9.51807	9.65921	0.950813	0.948707
Q2G1G5	PTS system EIIBC component SAOUHSC_00158 OS=Staphylococcus aureus (strain NCTC 8325 / PS 47) OX=93061 GN=SAOUHSC_00158 PE=3 SV=1	1.01002	0.98998	0.892452	0.833667	1.30795	1.40815	1.36005	1.33601	2.29392	2.334	1.46545	0.783547
Q2G1F0	Multiple sugar-binding transport ATP-binding protein, putative OS=Staphylococcus aureus (strain NCTC 8325 / PS 47) OX=93061 GN=SAOUHSC_00175 PE=4 SV=1	1.0587	0.941296	1.98583	1.54453	4.08502	4.39676	1.14575	1.13563	1.76721	2.01619	0.787213	1.14737
Q2G1E9	Maltodextrin-binding protein OS=Staphylococcus aureus (strain NCTC 8325 / PS 47) OX=93061 GN=SAOUHSC_00176 PE=1 SV=1	1.0409	0.9591	2.01636	1.66053	4.34765	4.82413	1.13906	1.24131	1.92434	2.19018	0.644125	1.0741
Q2G1E6	GFO_IDH_MocA domain-containing protein OS=Staphylococcus aureus (strain NCTC 8325 / PS 47) OX=93061 GN=SAOUHSC_00179 PE=3 SV=1	1.03632	0.963685	1.6705	1.22586	3.69353	3.92914	0.871568	0.954827	1.33392	1.55536	0.468988	0.851692
Q2G1E5	Uncharacterized protein OS=Staphylococcus aureus (strain NCTC 8325 / PS 47) OX=93061 GN=SAOUHSC_00180 PE=3 SV=1	1.01859	0.981407	1.43411	1.18351	3.18351	3.45513	1.03153	1.10428	1.34519	1.47615	1.20536	0.971418
Q2G1E4	Uncharacterized protein OS=Staphylococcus aureus (strain NCTC 8325 / PS 47) OX=93061 GN=SAOUHSC_00181 PE=4 SV=1	1.06913	0.93087	1.00358	1.05959	2.43385	2.36472	0.895113	1.00477	1.17282	1.20262	1.17478	0.873424
Q2G1E3	Uncharacterized protein OS=Staphylococcus aureus (strain NCTC 8325 / PS 47) OX=93061 GN=SAOUHSC_00182 PE=4 SV=1	1.07579	0.924214	2.17745	2.26987	6.45471	6.36599	4.66913	4.15527	7.75601	7.71904	1.64923	1.42814
Q2G1E2	Membrane protein, putative OS=Staphylococcus aureus (strain NCTC 8325 / PS 47) OX=93061 GN=SAOUHSC_00183 PE=3 SV=1	1.06136	0.93864	1.08955	1.14428	1.21061	1.21891	1.98342	2.00829	2.05473	2.32172	1.57046	0.91511
Q2G1D4	Staphylococcal complement inhibitor OS=Staphylococcus aureus (strain NCTC 8325 / PS 47) OX=93061 GN=SAOUHSC_00191 PE=3 SV=1	1.08264	0.917355	1.29256	1.2843	2.27438	2.09421	2.17355	1.80992	2.75868	2.97355	1.50409	1.19811
Q2G1C5	Membrane protein, putative OS=Staphylococcus aureus (strain NCTC 8325 / PS 47) OX=93061 GN=SAOUHSC_00200 PE=4 SV=1	0.96701	1.03299	0.981443	0.969072	2.51134	2.73608	2.41856	1.97113	2.47423	2.53402	1.05137	0.946284
Q2G217	IU_nuc_hydro domain-containing protein OS=Staphylococcus aureus (strain NCTC 8325 / PS 47) OX=93061 GN=SAOUHSC_00211 PE=4 SV=1	1.01042	0.989583	1.78993	1.63194	1.66667	1.75	2	2.02778	1.8125	1.86979	1.2779	0.991989
Q2G170	5'-nucleotidase, lipoprotein e(P4) family OS=Staphylococcus aureus (strain NCTC 8325 / PS 47) OX=93061 GN=SAOUHSC_00284 PE=4 SV=1	1.05405	0.945946	1.25338	1.25845	1.85304	1.67399	2.2348	1.67905	2.27872	2.2973	0.613973	0.68725
Q2G116	Uncharacterized protein OS=Staphylococcus aureus (strain NCTC 8325 / PS 47) OX=93061 GN=SAOUHSC_00345 PE=4 SV=1	0.962199	1.0378	1.81168	1.70859	1.60275	1.62749	1.99038	2.02612	1.52302	1.48041	1.49665	1.21673
Q2G0V7	Hydrolase_4 domain-containing protein OS=Staphylococcus aureus (strain NCTC 8325 / PS 47) OX=93061 GN=SAOUHSC_00417 PE=4 SV=1	1.02128	0.978723	0.897606	0.912234	1.93617	1.84441	2.10638	2.20878	1.9867	1.92819	0.886892	0.971941
Q2G0U0	Uncharacterized protein OS=Staphylococcus aureus (strain NCTC 8325 / PS 47) OX=93061 GN=SAOUHSC_00437 PE=4 SV=1	0.987793	1.01221	1.86291	1.67887	3.37277	3.31268	1.68075	1.86291	1.85164	2.10516	0.813719	1.5801
Q2G0Q6	7,8-dihydroneopterin aldolase OS=Staphylococcus aureus (strain NCTC 8325 / PS 47) OX=93061 GN=SAOUHSC_00490 PE=3 SV=1	0.963247	1.03675	0.998469	0.950995	1.23737	1.35528	1.84074	2.05054	2.27106	2.48545	0.85839	0.997536
Q2G0K5	Hydrolase, haloacid dehalogenase-like OS=Staphylococcus aureus (strain NCTC 8325 / PS 47) OX=93061 GN=SAOUHSC_00555 PE=4 SV=1	0.981752	1.01825	1.20985	1.18978	3.0146	2.90693	1.47263	1.47993	2.51277	2.52737	1.10042	0.972705
Q2G2D8	ABC transporter, substrate-binding protein, putative OS=Staphylococcus aureus (strain NCTC 8325 / PS 47) OX=93061 GN=SAOUHSC_00634 PE=3 SV=1	0.980769	1.01923	1.07143	1.10027	1.71978	1.86538	1.14011	1.18132	1.99725	2.01511	1.35899	1.07947
Q2G2L2	ABC transporter domain-containing protein OS=Staphylococcus aureus (strain NCTC 8325 / PS 47) OX=93061 GN=SAOUHSC_00637 PE=4 SV=1	0.943563	1.05644	1.60494	1.76014	2.4321	2.67901	1.7231	1.64021	2.43034	2.38801	1.57804	1.39865
Q2G0E8	Phosphoenolpyruvate--glycerone phosphotransferase OS=Staphylococcus aureus (strain NCTC 8325 / PS 47) OX=93061 GN=SAOUHSC_00658 PE=4 SV=1	1.05445	0.945554	1.50998	1.55172	2.47005	2.58802	2.07623	2.21416	2.49365	2.64428	1.53716	1.06987
Q2G072	ABC transporter domain-containing protein OS=Staphylococcus aureus (strain NCTC 8325 / PS 47) OX=93061 GN=SAOUHSC_00748 PE=4 SV=1	0.993754	1.00625	1.27134	1.32408	1.73074	1.42124	2.33033	2.32061	1.49063	1.33518	1.62598	1.20691
Q2G071	Fe/B12 periplasmic-binding domain-containing protein OS=Staphylococcus aureus (strain NCTC 8325 / PS 47) OX=93061 GN=SAOUHSC_00749 PE=4 SV=1	0.964595	1.03541	1.22895	1.24941	1.99371	1.8332	2.33674	2.2738	1.262	1.18489	1.27508	1.19642
Q2FZZ6	Uncharacterized protein OS=Staphylococcus aureus (strain NCTC 8325 / PS 47) OX=93061 GN=SAOUHSC_00838 PE=4 SV=1	0.986251	1.01375	2.68561	2.57745	1.77269	1.79835	2.53896	2.55912	1.69203	1.70669	1.41754	1.27168
Q2FYV8	Micrococcal nuclease OS=Staphylococcus aureus (strain NCTC 8325 / PS 47) OX=93061 GN=SAOUHSC_01316 PE=4 SV=1	0.937459	1.06254	1.51415	1.47334	1.20869	1.31402	2.25675	2.33443	1.20737	1.32324	0.740186	1.41711
Q2FY64	Alpha-amylase OS=Staphylococcus aureus (strain NCTC 8325 / PS 47) OX=93061 GN=SAOUHSC_01601 PE=3 SV=1	1.02818	0.97182	1.79132	1.43641	2.28027	2.34882	1.0495	1.10891	1.34501	1.48515	0.917514	1.1339
Q2FXS5	Uncharacterized protein OS=Staphylococcus aureus (strain NCTC 8325 / PS 47) OX=93061 GN=SAOUHSC_01760 PE=4 SV=1	1.10204	0.897959	4.20068	4.03571	1.83333	1.87585	2.35544	2.12755	1.7432	1.68027	1.34276	1.09467
Q2FXN3	Citrate synthase (unknown stereospecificity) OS=Staphylococcus aureus (strain NCTC 8325 / PS 47) OX=93061 GN=SAOUHSC_01802 PE=3 SV=1	0.983133	1.01687	2.2988	1.99036	2.03213	1.99357	1.49237	1.59679	1.59357	1.69799	2.473	1.9576
Q2FXL0	Aminotran_5 domain-containing protein OS=Staphylococcus aureus (strain NCTC 8325 / PS 47) OX=93061 GN=SAOUHSC_01825 PE=4 SV=1	0.985053	1.01495	1.33665	1.51174	1.21708	1.24698	2.46833	2.43843	1.37651	1.40925	1.84	1.38325
Q2FXG3	Proline dehydrogenase OS=Staphylococcus aureus (strain NCTC 8325 / PS 47) OX=93061 GN=SAOUHSC_01884 PE=4 SV=1	1.02151	0.978486	1.62709	1.48845	2.13227	2.14502	2.07012	2.21673	1.76255	1.98088	1.62065	1.00838
Q2FX98	HTH cro/C1-type domain-containing protein OS=Staphylococcus aureus (strain NCTC 8325 / PS 47) OX=93061 GN=SAOUHSC_01979 PE=4 SV=1	0.99059	1.00941	1.30539	1.35158	2.46022	2.46536	2.13003	2.06501	2.0941	1.93841	1.11512	1.36939
Q2FX16	Conserved hypothetical phage protein OS=Staphylococcus aureus (strain NCTC 8325 / PS 47) OX=93061 GN=SAOUHSC_02090 PE=4 SV=1	0.959565	1.04044	1.19907	1.23173	1.65008	1.81337	2.09642	1.986	1.59409	1.63608	1.61774	1.20788
Q2G1Y1	Uncharacterized protein OS=Staphylococcus aureus (strain NCTC 8325 / PS 47) OX=93061 GN=SAOUHSC_02125 PE=4 SV=1	0.988186	1.01181	1.99166	2.00417	1.66782	1.70118	1.48714	1.4385	1.52884	1.57748	2.28988	1.78747
Q2G2R7	Staphostatin_A domain-containing protein OS=Staphylococcus aureus (strain NCTC 8325 / PS 47) OX=93061 GN=SAOUHSC_02129 PE=4 SV=1	1.01561	0.984388	1.03698	1.12243	2.67379	2.81512	1.26048	1.17666	2.72638	2.89565	0.997217	0.803281
Q2FWX7	Uncharacterized protein OS=Staphylococcus aureus (strain NCTC 8325 / PS 47) OX=93061 GN=SAOUHSC_02144 PE=4 SV=1	0.927733	1.07227	2.10747	1.67881	2.87091	2.32983	1.07968	0.688079	0.990735	0.961087	1.40837	0.92224
Q2FWW1	MHC class II analog protein OS=Staphylococcus aureus (strain NCTC 8325 / PS 47) OX=93061 GN=SAOUHSC_02161 PE=4 SV=1	1.07649	0.923507	0.929104	0.936567	0.847015	0.807836	1.64739	1.21269	4.26679	5.08955	0.875824	0.670268
Q2FWP0	Uncharacterized leukocidin-like protein 1 OS=Staphylococcus aureus (strain NCTC 8325 / PS 47) OX=93061 GN=SAOUHSC_02241 PE=1 SV=1	1.01113	0.988867	0.699411	0.633923	1.06352	1.06876	2.04584	1.59267	1.98559	2.14538	1.28862	0.70759
Q2FWN6	Fe/B12 periplasmic-binding domain-containing protein OS=Staphylococcus aureus (strain NCTC 8325 / PS 47) OX=93061 GN=SAOUHSC_02246 PE=4 SV=1	0.98582	1.01418	1.14517	1.25321	1.67184	1.66374	1.25591	1.26401	2.04321	2.12829	0.805989	0.804991
Q2G2N7	Phage terminase, small subunit, putative OS=Staphylococcus aureus (strain NCTC 8325 / PS 47) OX=93061 GN=SAOUHSC_02250 PE=4 SV=1	1.11086	0.889143	0.809143	0.849143	0.731429	0.853714	2.09029	2.38514	0.667429	0.889143	1.3768	0.984086
Q2FWL3	MutS domain V protein OS=Staphylococcus aureus (strain NCTC 8325 / PS 47) OX=93061 GN=SAOUHSC_02276 PE=4 SV=1	1.02419	0.975806	1.43548	1.44194	2.26935	2.25	1.31613	1.20968	2.31613	2.2371	0.867201	0.75391
Q2FW99	EIICB-Mtl OS=Staphylococcus aureus (strain NCTC 8325 / PS 47) OX=93061 GN=SAOUHSC_02400 PE=4 SV=1	0.951487	1.04851	0.954617	0.85446	3	3.34116	1.3302	1.38185	1.58372	1.86072	0.760654	0.894787
Q2FW04	Uncharacterized protein OS=Staphylococcus aureus (strain NCTC 8325 / PS 47) OX=93061 GN=SAOUHSC_02516 PE=3 SV=1	0.949198	1.0508	2.35294	2.49465	2.87433	2.86898	2.50267	2.46791	2.98128	2.87166	3.2932	2.57285
Q2FVU4	PTS system component, putative OS=Staphylococcus aureus (strain NCTC 8325 / PS 47) OX=93061 GN=SAOUHSC_02597 PE=4 SV=1	1.00971	0.990291	2.14725	1.50324	3.18608	3.05178	1.08252	1.20227	1.27832	1.49029	1.36074	0.984253
Q2FVQ7	Uncharacterized HTH-type transcriptional regulator SAOUHSC_02645 OS=Staphylococcus aureus (strain NCTC 8325 / PS 47) OX=93061 GN=SAOUHSC_02645 PE=4 SV=1	1.00172	0.998276	4.14138	4.28276	3.86207	3.68448	0.463793	0.468966	0.455172	0.386207	0.985952	0.456913
Q2FVQ4	L-lactate permease OS=Staphylococcus aureus (strain NCTC 8325 / PS 47) OX=93061 GN=SAOUHSC_02648 PE=3 SV=1	0.996997	1.003	0.729129	0.774775	1.61682	1.48228	1.53634	1.63123	2.04204	2.12613	1.50561	1.01096
Q2FVM1	Nitrate reductase (quinone) OS=Staphylococcus aureus (strain NCTC 8325 / PS 47) OX=93061 GN=SAOUHSC_02681 PE=3 SV=1	1.0246	0.975395	0.980668	0.898067	2.17926	2.40246	1.90861	1.95079	1.81547	1.81019	1.40785	1.01682
Q2FVG3	Carboxylic ester hydrolase OS=Staphylococcus aureus (strain NCTC 8325 / PS 47) OX=93061 GN=SAOUHSC_02751 PE=3 SV=1	0.990476	1.00952	0.586667	0.55619	0.289524	0.255238	1.94286	2.07619	0.751429	0.778095	1.09346	0.594868
Q2FVE5	Uncharacterized protein OS=Staphylococcus aureus (strain NCTC 8325 / PS 47) OX=93061 GN=SAOUHSC_02769 PE=4 SV=1	0.999147	1.00085	1.05371	1.14578	1.9676	2.28474	1.3572	1.3913	3.09463	3.43734	1.23398	1.09342
Q2G206	Gluconate permease, putative OS=Staphylococcus aureus (strain NCTC 8325 / PS 47) OX=93061 GN=SAOUHSC_02806 PE=4 SV=1	1.03709	0.962911	1.70749	1.64311	2.37509	2.36809	1.15745	1.49615	1.46536	1.96361	0.600241	1.13242
Q2G205	Gluconate kinase OS=Staphylococcus aureus (strain NCTC 8325 / PS 47) OX=93061 GN=SAOUHSC_02808 PE=3 SV=1	1.04147	0.958525	1.58394	1.52864	2.02238	2.06583	0.874259	0.973009	1.22976	1.34957	1.38178	1.15889
Q2FVB9	MFS domain-containing protein OS=Staphylococcus aureus (strain NCTC 8325 / PS 47) OX=93061 GN=SAOUHSC_02815 PE=4 SV=1	0.968349	1.03165	1.55518	1.36014	3.17365	3.09153	1.81865	1.86655	1.77759	1.91104	0.577249	1.24777
Q2FVB4	ABC transporter domain-containing protein OS=Staphylococcus aureus (strain NCTC 8325 / PS 47) OX=93061 GN=SAOUHSC_02820 PE=4 SV=1	0.984536	1.01546	1.13918	1.39175	12.5258	11.8402	2.89175	2.75258	9.90206	9.23196	1.44139	1.09115
Q2FV95	L-serine dehydratase OS=Staphylococcus aureus (strain NCTC 8325 / PS 47) OX=93061 GN=SAOUHSC_02839 PE=3 SV=1	0.995723	1.00428	2.12831	2	1.34303	1.45766	2.55774	2.60222	1.43199	1.62019	1.988	1.46585
Q2FV94	L-serine dehydratase OS=Staphylococcus aureus (strain NCTC 8325 / PS 47) OX=93061 GN=SAOUHSC_02840 PE=3 SV=1	0.962045	1.03796	1.57397	1.57242	1.27808	1.27498	2.27885	2.3749	1.40821	1.40201	2.03687	1.49322
Q2FV86	Pyruvate oxidase, putative OS=Staphylococcus aureus (strain NCTC 8325 / PS 47) OX=93061 GN=SAOUHSC_02849 PE=3 SV=1	0.960616	1.03938	0.846537	0.770484	0.300589	0.258035	2.07515	2.44998	0.228158	0.21005	1.38086	1.28305
Q2FV45	VOC domain-containing protein OS=Staphylococcus aureus (strain NCTC 8325 / PS 47) OX=93061 GN=SAOUHSC_02894 PE=4 SV=1	0.629213	1.37079	0.559038	6.84605	0.353243	0.620934	0.55549	0.485314	0.664695	0.513306	1.11447	0.889341
Q2FUR2	Uncharacterized protein OS=Staphylococcus aureus (strain NCTC 8325 / PS 47) OX=93061 GN=SAOUHSC_03041 PE=4 SV=1	0.980752	1.01925	1.33456	1.35655	1.89918	2.18882	2.76077	2.91109	2.3978	2.35197	2.22984	1.60884
Q9F0R1	HTH-type transcriptional regulator SarR OS=Staphylococcus aureus (strain NCTC 8325 / PS 47) OX=93061 GN=sarR PE=1 SV=3	0.953901	1.0461	0.957447	1.03369	2.37234	2.49823	2.02482	1.78191	2.91312	2.9273	0.946419	0.882721
Q2G2B1	HTH-type transcriptional regulator SarT OS=Staphylococcus aureus (strain NCTC 8325 / PS 47) OX=93061 GN=sarT PE=1 SV=2	0.939486	1.06051	1.46899	1.32375	2.01059	2.10439	2.23752	2.06203	1.21029	1.20272	0.648269	1.04054
Q2FVK5	Immunoglobulin-binding protein Sbi OS=Staphylococcus aureus (strain NCTC 8325 / PS 47) OX=93061 GN=sbi PE=1 SV=1	1.05376	0.946237	1.98925	2.17563	2.34409	2.63262	2.07527	1.37276	1.53763	1.67742	1.28854	0.927882
Q2G1N2	N-((2S)-2-amino-2-carboxyethyl)-L-glutamate dehydrogenase OS=Staphylococcus aureus (strain NCTC 8325 / PS 47) OX=93061 GN=sbnB PE=1 SV=1	0.973747	1.02625	0.859189	1.07637	3.06921	3.07399	1.24821	1.17422	4.90453	4.38186	1.16686	0.892486
P72360	Iron-sulfur cluster repair protein ScdA OS=Staphylococcus aureus (strain NCTC 8325 / PS 47) OX=93061 GN=scdA PE=1 SV=2	0.984574	1.01543	1.0503	0.969819	1.21127	1.17103	2.10463	1.9839	1.24614	1.15493	1.47882	1.05473
Q2G261	Superoxide dismutase [Mn/Fe] 2 OS=Staphylococcus aureus (strain NCTC 8325 / PS 47) OX=93061 GN=sodM PE=1 SV=1	0.987593	1.01241	1.23077	1.46402	12.2233	11.737	1.94045	2.02978	8.134	8.86352	0.592109	0.693989
P02976	Immunoglobulin G-binding protein A OS=Staphylococcus aureus (strain NCTC 8325 / PS 47) OX=93061 GN=spa PE=1 SV=3	0.967118	1.03288	2.18182	1.98066	9.93037	9.41586	4.46422	3.66344	2.37137	2.41779	1.01176	2.7105
Q2G1C2	Teichoic acid ribitol-phosphate polymerase TarK OS=Staphylococcus aureus (strain NCTC 8325 / PS 47) OX=93061 GN=tarK PE=1 SV=1	1.03881	0.961189	1.15772	1.06028	2.25599	2.19323	1.52436	1.45169	1.98018	1.97027	0.181594	0.688369
Q2FYJ3	L-threonine dehydratase catabolic TdcB OS=Staphylococcus aureus (strain NCTC 8325 / PS 47) OX=93061 GN=tdcB PE=3 SV=1	0.996324	1.00368	0.738971	0.974265	1.68382	1.57353	4	4.10662	10.8199	10.5919	0.696667	0.726825
Q2FXL1	Probable tRNA sulfurtransferase OS=Staphylococcus aureus (strain NCTC 8325 / PS 47) OX=93061 GN=thiI PE=3 SV=1	0.99187	1.00813	1.23171	1.22358	1.20054	1.19783	2.07317	2.04607	1.31436	1.26423	1.64859	1.38529
Q2G0B4	Undecaprenyl-diphosphatase OS=Staphylococcus aureus (strain NCTC 8325 / PS 47) OX=93061 GN=uppP PE=3 SV=1	0.954751	1.04525	1.38914	1.3997	2.27602	2.3816	1.69231	1.53997	1.92459	1.75264	1.48977	1.31788
