# Supplementary material for: Staphylococcus aureus mutants resistant to the feed-additive monensin show increased virulence and altered purine metabolism
Source: mBio. 2024 Jan 12;15(2):e03155-23. doi: 10.1128/mbio.03155-23 (PMC10865815; doi:10.1128/mbio.03155-23)
Supplement: Table S2 — Resistance to antibiotics and peptides. [file mbio.03155-23-s0003.xlsx]

## Sheet: Sheet1
	MIC values for susceptible ancestor and mutants for different antibiotics and peptides.
Strain	MIC (µg/ml)
	Gentamycin	Tetracycline	Ciprofloxacin	Vancomycin	Daptomycin	Polymyxin B	Colistin	Neomycin	Protamine	Salinomycin	Narasin	Lasalocid A
DA28823 (susceptible ancestor)	0.32	0.25	12	1.75	0.29	96	>256	1	64	2	0.25	4
DA65169 (rpoB pknB SAUSA300-0137)	0.29	0.25	16-32	2	0.22	80	192	1	32	2	0.1875	4
DA65173 (rsbU apt mnhF)	0.19	0.094-0.125	8	1.5	0.11	28	72	1	64	1	0.1875	2
DA65174 (rpoE apt)	0.13	0.19	8-12	2	0.22	48	80	1.5	48	4	0.5	4
DA65175 (rpoF mnhA)	0.22	0.25	8	2.25	0.14	40	80	1.5	64	2	0.1875	2
DA65177 (purR)	0.38	0.38	12-16	2	0.5-1	96	192	2-4	64	2	0.25	4
